# Supplementary material for: NUDT21 Drives T‐Cell Acute Lymphoblastic Leukemia Through Dual Regulation of Alternative Polyadenylation and Transcriptional Activation
Source: Adv Sci (Weinh). 2026 Apr 2;13(34):e20693. doi: 10.1002/advs.202520693 (PMC13285137; doi:10.1002/advs.202520693)
Supplement: Supplementary file 3 — Supporting File 3: advs75118‐sup‐0003‐TableS2‐16.xlsx. [file ADVS-13-e20693-s001.xlsx]

## Sheet: Table S2
Table S2. Primary antibody information used in this study
NUDT21	10322-1-AP, Proteintech, China
UBE2D3	ab176568，Abcam, USA
RUNX1	ab272456，Abcam, USA
GAPDH	ab128915, Abcam, USA
PARP	9542, CST, USA
BCL-2	12789-1-AP, Proteintech, China
MYC	9402, CST, USA
GATA3	ab199428，Abcam, USA
ETV6	67579-1-Ig ， Proteintech China
C-MYB	A304-136A，Bethyl，USA
anti-mouse	7076P2,CST,USA
anti-rabbit	7074P2, CST,USA

## Sheet: Table S3
Table S3. Gene-specific shRNA sequences were engineered for targeted knockdown
NUDT21-sh1	ccggGAACCTCCTCAGTATCCATATCTCGAGATATGGATACTGAGGAGGTTCTTTTTGAATT
NUDT21-sh2	ccggTGTACCCTCTTACCAATTATACTCGAGTATAATTGGTAAGAGGGTACATTTTTGAATT
UBE2D3-sh1	ccggTCATTGGCAAGCCACAATTATCTCGAGATAATTGTGGCTTGCCAATGATTTTTGAATT
UBE2D3-sh3	ccggCCAGAGATTGCACGGATCTATCTCGAGATAGATCCGTGCAATCTCTGGTTTTTGAATT
RUNX1-sh1	CCGGGAACCAGGTTGCAAGATTTAACTCGAGTTAAATCTTGCAACCTGGTTCTTTTTGAATT
RUNX1-sh3	CCGGGAACCACTCCACTGCCTTTAACTCGAGTTAAAGGCAGTGGAGTGGTTCTTTTTGAATT
MYB-sh1	CCGGGCTCCTAATGTCAACCGAGAACTCGAGTTCTCGGTTGACATTAGGAGCTTTTTGAATT
MYB-sh2	CCGGCCAGATTGTAAATGCTCATTTCTCGAGAAATGAGCATTTACAATCTGGTTTTTGAATT
GATA3-sh2	CCGGCCTCTGCTTCATGGATCCCTACTCGAGTAGGGATCCATGAAGCAGAGGTTTTTGAATT
GATA3-sh3	CCGGCGGATGCAAGTCCAGGCCCAACTCGAGTTGGGCCTGGACTTGCATCCGTTTTTGAATT
ETV6-sh1	CCGGGCAGAGGAAACCTCGGATTCTCTCGAGAGAATCCGAGGTTTCCTCTGCTTTTTGAATT
ETV6-sh2	CCGGGCCCATCAACCTCTCTCATCGCTCGAGCGATGAGAGAGGTTGATGGGCTTTTTGAATT

## Sheet: Table S4
Table S4. Primer sequences of genes detected in this study.
The qRT-PCR primers
Gene		Sequence
β-actin forward		CATGTACGTTGCTATCCAGGC
β-actin reverse		CTCCTTAATGTCACGCACGAT
NUDT21 forward		GGTCACTCAGTTCGGCAACAA
NUDT21 reverse		CTCATGCGCTGAAATCTGGC
UBE2D3 forward		CAGGTCCAGTTGGGGATGATA
UBE2D3 reverse		CCGCCTTGATATGGGGTGTC
RUNX1 forward		CTGCCCATCGCTTTCAAGGT
RUNX1 reverse		GCCGAGTAGTTTTCATCATTGCC
RNF14 forward		AGAGAGCAGTGCAGGATGTG
RNF14 reverse		GGCAGTTGAGGCATTGAACC
UBE2D3-3’UTR long forward		ATGGACTTTTGGGACCCAGC
UBE2D3-3’UTR long reverse		GGGGCTGCACCTGGAAAATA
UBE2D3-3’UTR short forward		AAGATCACAGTGGTCGCCTG
UBE2D3-3’UTR short reverse		AATCTCTGGCACTAGGGGGT
MYC promoter forward		AGGGAGATCCGGAGCGAATA
MYC promoter reverse		GTCCTTGCTCGGGTGTTGTA
MYC forward		CGACGAGACCTTCATCAAAAAC
MYC reverse		CTTCTCTGAGACGAGCTTGG

## Sheet: Table S5
Table S5. Mutated proximal poly(A) signal sequences of PLVX transcripts.
The Sequence of PLVX 3'UTR-UBE2D3
Gene		Sequence
short 3'UTR UBE2D3		GAACAGTAATTTAAAGTTTATTCCAGCTATAATGCAGGTTATTCTGACTTTAAGGTAGCA
long 3'UTR UBE2D3		AAACAATCCAATAGCATTGACTTTTATTCATTCATGTTAAGTCACCTGAAATGATATCTGTTGCATTTAAATGCTCATTAATGTAAATGGCTGAACAAATCCATTTCAATGGATACTCAATATCCCACATAGATAAGTCACTTCAACACAGCCTCATGACAACTCCCACACCAAAACAGTACTTTATTTTGCAAATTTTGACCCATTATTACTCCCATGTTGTTTTTTTTCAGCTGTCAAGTGTACAAGGTGAAGAGAAATTTCAGTTAGACAGGGGCTGCACCTGGAAAATAAATTTCTTAAACTCCATAAACACATTTCAAAACTGCTGGGTCCCAAAAGTCCATCTATGAACTCTAGGGCTGCCAGTATCATGTGCAGCACATTAAAGCTACACTA…
control PmirGLO		CATGCAAGCT GATCCGGCTG CTAACAAAGC CCGAAAGGAA GCTGAGTTGG CTGCTGCCAC CGCTGAGCAA TAACTAGCAT AACCCCTTGG GGCGGCCGCT TCGAGCAGAC ATGATAAGAT ACATTGATGA GTTTGGACAA ACCACAACTA GAATGCAGTG AAAAAAATGC TTTATTTGTG AAATTTGTGA TGCTATTGCT TTATTTGTAA CCATTATAAG CTGCAATAAA CAAGTTAACA ACAACAATTG CATTCATTTT ATGTTTCAGG TTCAGGGGGA GATGTGGGAG GTTTTTTTAA GCAAGTAAAA CCTCTACAAA TGTGGTAAAA TCGAATTTTA ACAAAATATT AACGCTTACA ATT…
The Sequence of PLVX NUDT21
Gene		Sequence
NUDT21-PLVX		GAATTCGCCACCATGTCTGTGGTACCGCCCAATCGCTCGCAGACCGGCTGGCCCCGGGGGGTCACTCAGTTCGGCAACAAGTACATCCAGCAGACGAAGCCCCTCACCCTGGAGCGCACCATCAACCTGTACCCTCTTACCAATTATACTTTTGGTACAAAAGAGCCCCTCTACGAGAAGGACAGCTCTGTTGCAGCCAGATTTCAGCGCATGAGGGAAGAATTTGATAAAATTGGAATGAGGAGGACTGTAGAAGGGGTTCTGATTGTACATGAGCACCGGCTACCCCATGTGTTACTGCTGCAGCTGGGAACAACTTTCTTCAAACTACCTGGTGGTGAACTTAACCCAGGAGAAGATGAAGTTGAAGGACTAAAACGCTTAATGACAGAGATACTG…
NC-PLVX		TGGAAGGGCTAATTCACTCCCAAAGAAGACAAGATATCCTTGATCTGTGGATCTACCACACACAAGGCTACTTCCCTGATTAGCAGAACTACACACCAGGGCCAGGGGTCAGATATCCACTGACCTTTGGATGGTGCTACAAGCTAGTACCAGTTGAGCCAGATAAGGTAGAAGAGGCCAATAAAGGAGAGAACACCAGCTTGTTACACCCTGTGAGCCTGCATGGGATGGATGACCCGGAGAGAGAAGTGTTAGAGTGGAGGTTTGACAGCCGCCTAGCATTTCATCACGTGGCCCGAGAGCTGCATCCGGAGTACTTCAAGAACTGCTGATATCGAGCTTGCTACAAGGGACTTTCCGCTGGGGACTTTCCAGGGAGGCGTGGCCTGGGCGGGACTG…
The Sequence of PLVX NUDT21
Gene		Sequence
UBE2D3-PLVX		GAATTCGCCACCATGGCGCTGAAACGGATTAATAAGGAACTTAGTGATTTGGCCCGTGACCCTCCAGCACAATGTTCTGCAGGTCCAGTTGGGGATGATATGTTTCATTGGCAAGCCACAATTATGGGACCTAATGACAGCCCATATCAAGGCGGTGTATTCTTTTTGACAATTCATTTTCCTACAGACTACCCCTTCAAACCACCTAAGGTTGCATTTACAACAAGAATTTATCATCCAAATATTAACAGTAATGGCAGCATTTGTCTCGATATTCTAAGATCACAGTGGTCGCCTGCTTTAACAATTTCTAAAGTTCTTTTATCCATTTGTTCACTGCTATGTGATCCAAACCCAGATGACCCCCTAGTGCCAGAGATTGCACGGATCTATAAAACA…
NC-PLVX		ACGCGTGTAGTCTTATGCAATACTCTTGTAGTCTTGCAACATGGTAACGATGAGTTAGCAACATGCCTTACAAGGAGAGAAAAAGCACCGTGCATGCCGATTGGTGGAAGTAAGGTGGTACGATCGTGCCTTATTAGGAAGGCAACAGACGGGTCTGACATGGATTGGACGAACCACTGAATTGCCGCATTGCAGAGATATTGTATTTAAGTGCCTAGCTCGATACAATAAACGGGTCTCTCTGGTTAGACCAGATCTGAGCCTGGGAGCTCTCTGGCTAACTAGGGAACCCACTGCTTAAGCCTCAATAAAGCTTGCCTTGAGTGCTTCAAGTAGTGTGTGCCCGTCTGTTGTGTGACTCTGGTAACTAGAGATCCCTCAGACCCTTTTAGTCAGTGT…

## Sheet: Table S6
Table S6. Genes exhibiting altered poly A site usage following NUDT21 knockdown in J.gamma1 cells.
gene_name	distal_site	distal_count_ctrl	distal_count_treat	proximal_site	proximal_count_ctrl	proximal_count_treat	RED	APA_type	pvalue	fdr
ENSG00000082153.18|BZW1|protein_coding	chr2|200823842|200823843|+	1200	524	chr2|200822217|200822218|+	150	2417.5	-5.25541	shorten	0	0
ENSG00000131473.17|ACLY|protein_coding	chr17|41866918|41866919|-	4991	2026.5	chr17|41867573|41867574|-	379	3996	-4.70458	shorten	0	0
ENSG00000189403.15|HMGB1|protein_coding	chr13|30459852|30459853|-	16098.5	4511	chr13|30461263|30461264|-	352.5	1947.5	-4.30521	shorten	0	0
ENSG00000071073.13|MGAT4A|protein_coding	chr2|98619150|98619151|-	931	310	chr2|98625504|98625505|-	505	2960.5	-4.17151	shorten	0	0
ENSG00000109332.20|UBE2D3|protein_coding	chr4|102795970|102795971|-	3112	727.5	chr4|102797355|102797356|-	1040	4244.5	-4.12398	shorten	0	0
ENSG00000100077.16|GRK3|protein_coding	chr22|25729286|25729287|+	2339.5	521	chr22|25722666|25722667|+	737.5	2875	-4.11438	shorten	0	0
ENSG00000107372.13|ZFAND5|protein_coding	chr9|72354460|72354461|-	1464	759	chr9|72355872|72355873|-	314	2665	-4.0566	shorten	0	0
ENSG00000168291.13|PDHB|protein_coding	chr3|58427689|58427690|-	1712.5	220	chr3|58428023|58428024|-	708.5	1497	-4.04537	shorten	0	0
ENSG00000069275.13|NUCKS1|protein_coding	chr1|205713193|205713194|-	2504.5	303	chr1|205717988|205717989|-	3464.5	5136.5	-3.63082	shorten	0	0
ENSG00000186480.13|INSIG1|protein_coding	chr7|155310232|155310233|+	9383	3061	chr7|155308591|155308592|+	528.5	1726.5	-3.29869	shorten	0	0
ENSG00000153187.21|HNRNPU|protein_coding	chr1|244853660|244853661|-	9303	3619	chr1|244854414|244854415|-	1079	3900.5	-3.21212	shorten	0	0
ENSG00000077549.19|CAPZB|protein_coding	chr1|19338779|19338780|-	8775	6919.5	chr1|19339356|19339357|-	625.5	3870.5	-2.96351	shorten	0	0
ENSG00000163527.10|STT3B|protein_coding	chr3|31637615|31637616|+	16498	9888	chr3|31636233|31636234|+	1512.5	5642.5	-2.6364	shorten	0	0
ENSG00000150459.13|SAP18|protein_coding	chr13|21147600|21147601|+	4373.5	1654	chr13|21147414|21147415|+	2821.5	6440.5	-2.59503	shorten	0	0
ENSG00000182481.10|KPNA2|protein_coding	chr17|68046841|68046842|+	4693.5	2770.5	chr17|68046629|68046630|+	1513	5038	-2.50899	shorten	0	0
ENSG00000078369.19|GNB1|protein_coding	chr1|1785290|1785291|-	5930.5	3705	chr1|1786758|1786759|-	3813	13162	-2.46598	shorten	0	0
ENSG00000134333.15|LDHA|protein_coding	chr11|18407845|18407846|+	29279.5	22177.5	chr11|18407389|18407390|+	1150.5	4729	-2.44317	shorten	0	0
ENSG00000125354.24|SEPTIN6|protein_coding	chrX|119616947|119616948|-	3004.5	1068	chrX|119619321|119619322|-	5097.5	9616	-2.41529	shorten	0	0
ENSG00000079246.16|XRCC5|protein_coding	chr2|216206279|216206280|+	4243	1214.5	chr2|216205422|216205423|+	8300	12505	-2.40417	shorten	0	0
ENSG00000122565.19|CBX3|protein_coding	chr7|26213353|26213354|+	5085.5	2108.5	chr7|26212414|26212415|+	2325.5	4858.5	-2.33672	shorten	0	0
ENSG00000009307.17|CSDE1|protein_coding	chr1|114716916|114716917|-	7691	2819	chr1|114717294|114717295|-	2122.5	3159.5	-2.03433	shorten	0	0
ENSG00000160014.17|CALM3|protein_coding	chr19|46610780|46610781|+	9846	8399	chr19|46609302|46609303|+	1948.5	6677	-2.00871	shorten	0	0
ENSG00000110958.16|PTGES3|protein_coding	chr12|56663351|56663352|-	6412	1982	chr12|56663597|56663598|-	12665.5	14515.5	-1.89243	shorten	0	0
ENSG00000135486.19|HNRNPA1|protein_coding	chr12|54285243|54285244|+	14817.5	3005.5	chr12|54284878|54284879|+	17928.5	8945	-1.29521	shorten	0	0
ENSG00000173674.11|EIF1AX|protein_coding	chrX|20124526|20124527|-	1145.5	161	chrX|20128210|20128211|-	216.5	1044	-5.08468	shorten	5.08815615566757e-310	1.03271e-307
ENSG00000159216.19|RUNX1|protein_coding	chr21|34787803|34787804|-	1548	461.5	chr21|34791755|34791756|-	875.5	2502.5	-3.25981	shorten	4.06972e-302	7.97524e-300
ENSG00000132463.15|GRSF1|protein_coding	chr4|70819532|70819533|-	1156	282	chr4|70820655|70820656|-	2856	6704	-3.27715	shorten	3.28263e-295	6.2184e-293
ENSG00000128609.16|NDUFA5|protein_coding	chr7|123541029|123541030|-	2632.5	1530	chr7|123542058|123542059|-	708.5	2539	-2.62863	shorten	1.00081e-288	1.83471e-286
ENSG00000113387.12|SUB1|protein_coding	chr5|32601330|32601331|+	6737.5	5677.5	chr5|32601127|32601128|+	1398	4053	-1.78617	shorten	3.05549e-284	5.42636e-282
ENSG00000138668.20|HNRNPD|protein_coding	chr4|82353330|82353331|-	1028	232	chr4|82353987|82353988|-	3103.5	7332	-3.38288	shorten	4.63526e-281	7.98248e-279
ENSG00000142168.15|SOD1|protein_coding	chr21|31668922|31668923|+	6193	613	chr21|31668672|31668673|+	8878.5	3862.5	-2.13563	shorten	4.05109e-280	6.77128e-278
ENSG00000177733.7|HNRNPA0|protein_coding	chr5|137751573|137751574|-	2312.5	523	chr5|137752617|137752618|-	11621	12226.5	-2.21246	shorten	5.56961e-259	9.04346e-257
ENSG00000006451.8|RALA|protein_coding	chr7|39708115|39708116|+	1553.5	388.5	chr7|39706300|39706301|+	365.5	1189	-3.71126	shorten	3.66279e-257	5.78213e-255
ENSG00000149313.11|AASDHPPT|protein_coding	chr11|106098692|106098693|+	1390.5	476	chr11|106096987|106096988|+	308	1351.5	-3.68871	shorten	1.8109e-256	2.78144e-254
ENSG00000111605.18|CPSF6|protein_coding	chr12|69274351|69274352|+	998	374	chr12|69269669|69269670|+	272	1568.5	-3.94475	shorten	2.20449e-254	3.29687e-252
ENSG00000164161.10|HHIP|protein_coding	chr4|144745269|144745270|+	1239.5	414	chr4|144659855|144659856|+	2605	5965	-2.80395	shorten	4.90556e-252	7.14829e-250
ENSG00000066044.15|ELAVL1|protein_coding	chr19|7959196|7959197|-	811	289.5	chr19|7963430|7963431|-	1896	6665.5	-3.32304	shorten	2.2005e-249	3.12636e-247
ENSG00000187239.19|FNBP1|protein_coding	chr9|129887186|129887187|-	3172	5741.5	chr9|129891884|129891885|-	2196	930	2.15993	lengthen	2.07437e-249	1.17887e-245
ENSG00000139644.13|TMBIM6|protein_coding	chr12|49764933|49764934|+	6847.5	5264.5	chr12|49763009|49763010|+	1590	3817	-1.65026	shorten	1.29269e-247	1.79179e-245
ENSG00000148516.23|ZEB1|protein_coding	chr10|31529199|31529200|+	1572.5	733.5	chr10|31527302|31527303|+	70.5	871	-4.77117	shorten	1.61354e-244	2.18327e-242
ENSG00000131507.11|NDFIP1|protein_coding	chr5|142152773|142152774|+	1336	566.5	chr5|142151869|142151870|+	134	1044	-4.19665	shorten	1.20552e-243	1.59325e-241
ENSG00000131508.17|UBE2D2|protein_coding	chr5|139627683|139627684|+	2208.5	921.5	chr5|139626849|139626850|+	2384.5	4405.5	-2.15125	shorten	2.07563e-241	2.68087e-239
ENSG00000171848.16|RRM2|protein_coding	chr2|10131412|10131413|+	2781	628	chr2|10129795|10129796|+	2985	3214.5	-2.24401	shorten	7.9585e-239	1.00507e-236
ENSG00000185811.21|IKZF1|protein_coding	chr7|50404436|50404437|+	1565.5	404.5	chr7|50403145|50403146|+	104.5	683.5	-4.66896	shorten	1.03554e-237	1.27934e-235
ENSG00000120742.11|SERP1|protein_coding	chr3|150541999|150542000|-	1028.5	132.5	chr3|150544221|150544222|-	2435	3832	-3.67128	shorten	1.3585e-233	1.64263e-231
ENSG00000177889.10|UBE2N|protein_coding	chr12|93408375|93408376|-	896	271.5	chr12|93409882|93409883|-	352.5	1559.5	-3.87918	shorten	3.52334e-233	4.17149e-231
ENSG00000082898.19|XPO1|protein_coding	chr2|61477934|61477935|-	4350.5	2480	chr2|61478706|61478707|-	384.5	1399	-2.67258	shorten	1.08438e-229	1.25766e-227
ENSG00000168374.11|ARF4|protein_coding	chr3|57571364|57571365|-	2235.5	1479.5	chr3|57572075|57572076|-	575.5	2182.5	-2.52147	shorten	4.85181e-228	5.51457e-226
ENSG00000067167.8|TRAM1|protein_coding	chr8|70573445|70573446|-	3092	1895.5	chr8|70574825|70574826|-	326.5	1415	-2.84207	shorten	3.37418e-224	3.7599e-222
ENSG00000154473.18|BUB3|protein_coding	chr10|123165362|123165363|+	6199	3018.5	chr10|123163891|123163892|+	490	1297.5	-2.43758	shorten	7.19942e-216	7.86813e-214
ENSG00000048740.19|CELF2|protein_coding	chr10|11336514|11336515|+	449	177	chr10|11329265|11329266|+	111	1504.5	-5.10486	shorten	1.52388e-211	1.634e-209
ENSG00000160654.11|CD3G|protein_coding	chr11|118355159|118355160|+	1437	381	chr11|118353293|118353294|+	241.5	864	-3.77751	shorten	1.65025e-210	1.73673e-208
ENSG00000160131.14|VMA21|protein_coding	chrX|151409362|151409363|+	1902	674.5	chrX|151405159|151405160|+	179	815.5	-3.6921	shorten	4.87407e-209	5.03624e-207
ENSG00000174780.17|SRP72|protein_coding	chr4|56503672|56503673|+	925.5	305	chr4|56501941|56501942|+	569.5	1910	-3.37611	shorten	7.4332e-209	7.54338e-207
ENSG00000198668.14|CALM1|protein_coding	chr14|90408265|90408266|+	1281.5	558.5	chr14|90404810|90404811|+	146	938.5	-3.88702	shorten	1.69581e-205	1.6616e-203
ENSG00000129128.13|SPCS3|protein_coding	chr4|176332242|176332243|+	2671.5	864.5	chr4|176328365|176328366|+	199.5	736	-3.53949	shorten	7.32713e-204	7.05764e-202
ENSG00000168421.14|RHOH|protein_coding	chr4|40244589|40244590|+	2621	1968	chr4|40244230|40244231|+	1001	2981	-1.99412	shorten	2.32203e-201	2.19935e-199
ENSG00000171862.15|PTEN|protein_coding	chr10|87968773|87968774|+	825.5	438	chr10|87965525|87965526|+	459	2277	-3.25432	shorten	4.62829e-201	4.3119e-199
ENSG00000071626.17|DAZAP1|protein_coding	chr19|1435678|1435679|+	2682.5	805	chr19|1435131|1435132|+	449.5	996.5	-2.89954	shorten	1.43728e-200	1.31743e-198
ENSG00000198648.12|STK39|protein_coding	chr2|167954022|167954023|-	1441	661.5	chr2|167955315|167955316|-	150.5	883.5	-3.67583	shorten	2.16096e-191	1.91886e-189
ENSG00000112081.17|SRSF3|protein_coding	chr6|36602781|36602782|+	8135.5	4018.5	chr6|36602289|36602290|+	2836.5	3543	-1.35419	shorten	2.13057e-191	1.91886e-189
ENSG00000075303.13|SLC25A40|protein_coding	chr7|87833568|87833569|-	482.5	34.5	chr7|87836110|87836111|-	107	625	-6.41059	shorten	9.30755e-190	8.13766e-188
ENSG00000187555.17|USP7|protein_coding	chr16|8892775|8892776|-	2844.5	524	chr16|8893492|8893493|-	1916	1744	-2.30254	shorten	1.82226e-189	1.56907e-187
ENSG00000186298.12|PPP1CC|protein_coding	chr12|110719811|110719812|-	3861	1718	chr12|110719907|110719908|-	3219	4163	-1.54079	shorten	6.0047e-188	5.09324e-186
ENSG00000067992.17|PDK3|protein_coding	chrX|24550464|24550465|+	697.5	171	chrX|24534142|24534143|+	101	710	-4.86615	shorten	3.66861e-187	3.06598e-185
ENSG00000171456.22|ASXL1|protein_coding	chr20|32439317|32439318|+	621.5	93.5	chr20|32372230|32372231|+	494	1437.5	-4.29539	shorten	6.70088e-187	5.519e-185
ENSG00000010318.22|PHF7|protein_coding	chr3|52423639|52423640|+	295	922.5	chr3|52417753|52417754|+	970.5	212.5	3.8394	lengthen	2.04151e-188	5.80096e-185
ENSG00000169045.19|HNRNPH1|protein_coding	chr5|179614178|179614179|-	9400.5	3840.5	chr5|179614414|179614415|-	695.5	1191.5	-2.09021	shorten	1.08705e-178	8.82531e-177
ENSG00000104765.16|BNIP3L|protein_coding	chr8|26413126|26413127|+	981	834	chr8|26410990|26410991|+	728	3479	-2.48479	shorten	9.03735e-177	7.2337e-175
ENSG00000115232.14|ITGA4|protein_coding	chr2|181538936|181538937|+	889.5	738.5	chr2|181535597|181535598|+	246	1808	-3.14485	shorten	2.63902e-176	2.08299e-174
ENSG00000166483.12|WEE1|protein_coding	chr11|9593456|9593457|+	13	451	chr11|9589750|9589751|+	2309.5	1103	6.26798	lengthen	6.15751e-177	1.16644e-173
ENSG00000171262.11|FAM98B|protein_coding	chr15|38486212|38486213|+	1618.5	576	chr15|38484858|38484859|+	602.5	1347.5	-2.64912	shorten	4.53298e-173	3.52889e-171
ENSG00000010244.19|ZNF207|protein_coding	chr17|32370447|32370448|+	825	232	chr17|32369964|32369965|+	1077.5	2491.5	-3.03719	shorten	6.22467e-172	4.78038e-170
ENSG00000177565.19|TBL1XR1|protein_coding	chr3|177020754|177020755|-	3472	1676	chr3|177024446|177024447|-	406	1077.5	-2.45301	shorten	3.86839e-168	2.89264e-166
ENSG00000141027.23|NCOR1|protein_coding	chr17|16031406|16031407|-	1206.5	804.5	chr17|16126083|16126084|-	351	1600.5	-3.41874	shorten	4.27609e-168	3.15598e-166
ENSG00000145495.17|MARCHF6|protein_coding	chr5|10437847|10437848|+	958.5	282.5	chr5|10433695|10433696|+	61	505	-4.8624	shorten	3.0429e-166	2.21703e-164
ENSG00000165678.22|GHITM|protein_coding	chr10|84153173|84153174|+	2810.5	1264	chr10|84152428|84152429|+	213	777	-3.02067	shorten	2.79426e-165	2.0101e-163
ENSG00000058804.12|NDC1|protein_coding	chr1|53765474|53765475|-	607	113	chr1|53767720|53767721|-	882.5	2124	-3.70274	shorten	7.20779e-165	5.12023e-163
ENSG00000117592.9|PRDX6|protein_coding	chr1|173488804|173488805|+	2540	1226.5	chr1|173488010|173488011|+	3990	5581	-1.53145	shorten	1.88415e-160	1.32193e-158
ENSG00000147162.15|OGT|protein_coding	chrX|71575889|71575890|+	2151.5	1059	chrX|71573821|71573822|+	72.5	570.5	-4.00409	shorten	9.80735e-160	6.79697e-158
ENSG00000198663.17|C6orf89|protein_coding	chr6|36928956|36928957|+	1132	263	chr6|36923525|36923526|+	154.5	558	-3.95734	shorten	5.20452e-159	3.56353e-157
ENSG00000143799.14|PARP1|protein_coding	chr1|226360691|226360692|-	1154.5	1879.5	chr1|226361003|226361004|-	5035.5	2517.5	1.71276	lengthen	5.20903e-160	7.40073e-157
ENSG00000174748.22|RPL15|protein_coding	chr3|23919784|23919785|+	3840.5	1869.5	chr3|23919550|23919551|+	18653	19768	-1.1068	shorten	1.79118e-156	1.21182e-154
ENSG00000101421.4|CHMP4B|protein_coding	chr20|33854362|33854363|+	1726.5	604.5	chr20|33853829|33853830|+	358.5	893	-2.82751	shorten	8.64122e-155	5.64461e-153
ENSG00000232112.3|TMA7|protein_coding	chr3|48444201|48444202|+	3314.5	1354.5	chr3|48444044|48444045|+	780	1333.5	-2.06867	shorten	9.56188e-155	6.17502e-153
ENSG00000163781.14|TOPBP1|protein_coding	chr3|133600652|133600653|-	1368	648.5	chr3|133601202|133601203|-	50	527	-4.47484	shorten	7.87683e-154	5.02966e-152
ENSG00000132388.13|UBE2G1|protein_coding	chr17|4269259|4269260|-	1634.5	702	chr17|4272030|4272031|-	478	1202.5	-2.56313	shorten	7.10361e-153	4.48554e-151
ENSG00000145907.16|G3BP1|protein_coding	chr5|151805351|151805352|+	1562	808	chr5|151804216|151804217|+	56.5	554	-4.25392	shorten	1.72695e-152	1.07849e-150
ENSG00000114416.19|FXR1|protein_coding	chr3|180976544|180976545|+	1477.5	2478.5	chr3|180971897|180971898|+	741	130.5	3.25057	lengthen	1.65026e-153	1.87569e-150
ENSG00000125304.10|TM9SF2|protein_coding	chr13|99563388|99563389|+	1914.5	1207.5	chr13|99562809|99562810|+	81.5	673.5	-3.77875	shorten	4.5041e-151	2.78226e-149
ENSG00000134108.14|ARL8B|protein_coding	chr3|5180909|5180910|+	655.5	289.5	chr3|5179577|5179578|+	283	1304.5	-3.38635	shorten	5.41125e-151	3.30668e-149
ENSG00000136731.13|UGGT1|protein_coding	chr2|128195644|128195645|+	667	277.5	chr2|128189810|128189811|+	286	1254	-3.40521	shorten	7.03308e-151	4.25202e-149
ENSG00000115419.14|GLS|protein_coding	chr2|190963181|190963182|+	32.5	681.5	chr2|190935287|190935288|+	244	45	6.87907	lengthen	9.10145e-147	8.62059e-144
ENSG00000007168.14|PAFAH1B1|protein_coding	chr17|2685613|2685614|+	595	129	chr17|2681906|2681907|+	1697.5	3455	-3.21526	shorten	2.72596e-143	1.6307e-141
ENSG00000111237.19|VPS29|protein_coding	chr12|110491624|110491625|-	1301	367.5	chr12|110491925|110491926|-	524	1007	-2.79427	shorten	5.01186e-142	2.96692e-140
ENSG00000134243.12|SORT1|protein_coding	chr1|109309575|109309576|-	1207.5	514	chr1|109313942|109313943|-	205	769.5	-3.14066	shorten	6.24088e-139	3.65638e-137
ENSG00000138443.17|ABI2|protein_coding	chr2|203432165|203432166|+	1894.5	813.5	chr2|203427596|203427597|+	296	831	-2.71486	shorten	7.4366e-139	4.31247e-137
ENSG00000128050.9|PAICS|protein_coding	chr4|56461358|56461359|+	3137.5	1001	chr4|56459660|56459661|+	830.5	1111	-2.08297	shorten	1.24525e-137	7.14824e-136
ENSG00000132475.10|H3-3B|protein_coding	chr17|75777460|75777461|-	6745	3487.5	chr17|75778250|75778251|-	4181	4532	-1.07072	shorten	2.49362e-137	1.41713e-135
ENSG00000182628.13|SKA2|protein_coding	chr17|59109954|59109955|-	796.5	435.5	chr17|59112073|59112074|-	620.5	2029.5	-2.55604	shorten	1.70598e-134	9.59909e-133
ENSG00000108671.11|PSMD11|protein_coding	chr17|32482373|32482374|+	3311.5	512	chr17|32482155|32482156|+	269.5	395	-3.28228	shorten	3.13476e-134	1.74655e-132
ENSG00000188042.8|ARL4C|protein_coding	chr2|234493043|234493044|-	2517.5	2314.5	chr2|234495137|234495138|-	77.5	758.5	-3.42002	shorten	3.18231e-134	1.75583e-132
ENSG00000090061.17|CCNK|protein_coding	chr14|99511513|99511514|+	2961.5	2379.5	chr14|99511312|99511313|+	714.5	1937.5	-1.75891	shorten	2.80558e-132	1.53309e-130
ENSG00000104320.15|NBN|protein_coding	chr8|89933487|89933488|-	712	88.5	chr8|89935431|89935432|-	252	548.5	-4.19446	shorten	5.86146e-132	3.17244e-130
ENSG00000170144.22|HNRNPA3|protein_coding	chr2|177222169|177222170|+	419	1051.5	chr2|177220531|177220532|+	2454	1296.5	2.2511	lengthen	9.56163e-131	7.76268e-128
ENSG00000084733.11|RAB10|protein_coding	chr2|26137409|26137410|+	1653.5	792.5	chr2|26135106|26135107|+	79.5	502	-3.72619	shorten	2.00019e-129	1.07236e-127
ENSG00000143727.16|ACP1|protein_coding	chr2|278271|278272|+	1919	750.5	chr2|277502|277503|+	2887	3597	-1.69734	shorten	3.29392e-129	1.74947e-127
ENSG00000134453.16|RBM17|protein_coding	chr10|6116830|6116831|+	1029.5	129.5	chr10|6115751|6115752|+	324	518.5	-3.67705	shorten	5.84672e-129	3.07657e-127
ENSG00000170348.9|TMED10|protein_coding	chr14|75131469|75131470|-	4701.5	2669	chr14|75134245|75134246|-	2088.5	2897	-1.28641	shorten	6.29121e-128	3.28009e-126
ENSG00000170791.18|CHCHD7|protein_coding	chr8|56218614|56218615|+	719.5	149.5	chr8|56217464|56217465|+	2232.5	3306	-2.83772	shorten	3.55739e-127	1.83788e-125
ENSG00000158985.14|CDC42SE2|protein_coding	chr5|131394664|131394665|+	529.5	275	chr5|131392565|131392566|+	118.5	838.5	-3.74176	shorten	2.04592e-125	1.04747e-123
ENSG00000126787.13|DLGAP5|protein_coding	chr14|55148134|55148135|-	717	280.5	chr14|55148320|55148321|-	403.5	1189.5	-2.91249	shorten	8.27153e-123	4.19706e-121
ENSG00000147138.3|GPR174|protein_coding	chrX|79175308|79175309|+	1196	1534.5	chrX|79170747|79170748|+	18	693	-4.91587	shorten	1.16289e-122	5.84843e-121
ENSG00000138095.20|LRPPRC|protein_coding	chr2|43887744|43887745|-	621.5	116	chr2|43888500|43888501|-	1618	2548.5	-3.16467	shorten	2.89808e-122	1.43215e-120
ENSG00000081237.21|PTPRC|protein_coding	chr1|198757278|198757279|+	1106.5	957.5	chr1|198756647|198756648|+	202	1145	-2.73321	shorten	5.15119e-122	2.52364e-120
ENSG00000131051.24|RBM39|protein_coding	chr20|35703610|35703611|-	1090.5	243.5	chr20|35704327|35704328|-	1446.5	1762	-2.45531	shorten	2.34022e-121	1.13671e-119
ENSG00000149503.13|INCENP|protein_coding	chr11|62154743|62154744|+	1512	495.5	chr11|62152323|62152324|+	2333.5	2830.5	-1.93183	shorten	2.49298e-121	1.19056e-119
ENSG00000084234.18|APLP2|protein_coding	chr11|130144803|130144804|+	1223	617	chr11|130143796|130143797|+	427.5	1155	-2.41209	shorten	1.20313e-120	5.69782e-119
ENSG00000164163.11|ABCE1|protein_coding	chr4|145129158|145129159|+	2231.5	885	chr4|145127621|145127622|+	94.5	425.5	-3.52205	shorten	4.09402e-120	1.92284e-118
ENSG00000144357.18|UBR3|protein_coding	chr2|170084126|170084127|+	248	95	chr2|170081848|170081849|+	117.5	1169	-4.6895	shorten	1.13602e-119	5.24879e-118
ENSG00000086061.16|DNAJA1|protein_coding	chr9|33039898|33039899|+	954.5	141	chr9|33039065|33039066|+	1894	1895	-2.75553	shorten	1.34067e-119	6.14438e-118
ENSG00000156052.11|GNAQ|protein_coding	chr9|77717326|77717327|-	1976.5	1685.5	chr9|77720254|77720255|-	36	540.5	-4.13179	shorten	2.18539e-119	9.93566e-118
ENSG00000243317.8|STMP1|protein_coding	chr7|135675167|135675168|+	1197.5	763	chr7|135674446|135674447|+	1120.5	2687.5	-1.91817	shorten	3.70756e-119	1.67223e-117
ENSG00000147224.13|PRPS1|protein_coding	chrX|107651024|107651025|+	2828	1413	chrX|107650081|107650082|+	376	880	-2.23559	shorten	6.58198e-119	2.94531e-117
ENSG00000116560.12|SFPQ|protein_coding	chr1|35176380|35176381|-	2872.5	5117.5	chr1|35183601|35183602|-	5520.5	4889.5	1.00047	lengthen	1.00475e-118	6.34441e-116
ENSG00000154127.10|UBASH3B|protein_coding	chr11|122814471|122814472|+	302.5	83.5	chr11|122809897|122809898|+	211.5	1140	-4.28417	shorten	2.44093e-117	1.07533e-115
ENSG00000134308.14|YWHAQ|protein_coding	chr2|9583977|9583978|-	2385.5	1372.5	chr2|9584614|9584615|-	1186	2079.5	-1.60958	shorten	8.9803e-116	3.92577e-114
ENSG00000175387.16|SMAD2|protein_coding	chr18|47833095|47833096|-	556.5	136	chr18|47841679|47841680|-	185	618	-3.79483	shorten	9.28621e-115	4.02851e-113
ENSG00000184743.13|ATL3|protein_coding	chr11|63624087|63624088|-	2154.5	1675.5	chr11|63629123|63629124|-	1114.5	2550.5	-1.56717	shorten	4.08434e-114	1.74521e-112
ENSG00000197713.15|RPE|protein_coding	chr2|210021565|210021566|+	756.5	162.5	chr2|210019933|210019934|+	81.5	349	-4.30366	shorten	1.15286e-113	4.88934e-112
ENSG00000101189.7|MRGBP|protein_coding	chr20|62800590|62800591|+	473	241.5	chr20|62800062|62800063|+	147.5	890	-3.55731	shorten	1.96874e-113	8.28767e-112
ENSG00000134109.11|EDEM1|protein_coding	chr3|5219956|5219957|+	1391	1059.5	chr3|5216119|5216120|+	121.5	735.5	-3.01427	shorten	2.15231e-112	8.99381e-111
ENSG00000103769.10|RAB11A|protein_coding	chr15|65888082|65888083|+	1627	1679	chr15|65887921|65887922|+	1170	3542	-1.54258	shorten	2.66183e-112	1.10417e-110
ENSG00000197111.16|PCBP2|protein_coding	chr12|53479831|53479832|+	16847	9434.5	chr12|53479613|53479614|+	4099	4083.5	-0.831615	shorten	3.02904e-112	1.24739e-110
ENSG00000198498.10|TMA16|protein_coding	chr4|163520537|163520538|+	511	72.5	chr4|163519554|163519555|+	720.5	1230	-3.5792	shorten	1.2341e-111	5.04561e-110
ENSG00000101367.9|MAPRE1|protein_coding	chr20|32850403|32850404|+	4068.5	2019	chr20|32849177|32849178|+	307.5	728.5	-2.33076	shorten	2.52954e-111	1.02681e-109
ENSG00000159131.17|GART|protein_coding	chr21|33503935|33503936|-	507	561.5	chr21|33524011|33524012|-	980.5	100.5	3.42793	lengthen	2.09752e-112	1.19202e-109
ENSG00000278311.5|GGNBP2|protein_coding	chr17|36589843|36589844|+	811.5	342	chr17|36589438|36589439|+	602.5	1418.5	-2.48481	shorten	2.35385e-110	9.48718e-109
ENSG00000119471.15|HSDL2|protein_coding	chr9|112472403|112472404|+	621.5	206	chr9|112470603|112470604|+	115.5	521.5	-3.75858	shorten	4.42809e-110	1.77217e-108
ENSG00000107290.14|SETX|protein_coding	chr9|132261440|132261441|-	571	168.5	chr9|132263894|132263895|-	298.5	839.5	-3.24597	shorten	1.4956e-108	5.94369e-107
ENSG00000114520.11|SNX4|protein_coding	chr3|125446650|125446651|-	419.5	134.5	chr3|125447645|125447646|-	139.5	671	-3.91483	shorten	4.83094e-108	1.90654e-106
ENSG00000043462.13|LCP2|protein_coding	chr5|170248084|170248085|-	1727.5	2014.5	chr5|170248522|170248523|-	222	1260	-2.28981	shorten	1.78204e-107	6.98438e-106
ENSG00000100697.17|DICER1|protein_coding	chr14|95086228|95086229|-	1064.5	795	chr14|95090314|95090315|-	57.5	554.5	-3.75029	shorten	9.34858e-107	3.6389e-105
ENSG00000091527.17|CDV3|protein_coding	chr3|133590259|133590260|+	3074	2150	chr3|133587271|133587272|+	502.5	1235	-1.83552	shorten	4.80079e-106	1.85598e-104
ENSG00000005893.17|LAMP2|protein_coding	chrX|120431145|120431146|-	100.5	622.5	chrX|120436500|120436501|-	1379.5	977.5	3.13016	lengthen	3.91179e-107	2.02097e-104
ENSG00000147364.17|FBXO25|protein_coding	chr8|477965|477966|+	429	50.5	chr8|469053|469054|+	722	1255	-3.90364	shorten	6.12759e-106	2.35291e-104
ENSG00000129187.15|DCTD|protein_coding	chr4|182890104|182890105|-	784	231	chr4|182891253|182891254|-	242	622	-3.13268	shorten	3.32034e-105	1.26641e-103
ENSG00000121579.14|NAA50|protein_coding	chr3|113718993|113718994|-	2216.5	1085	chr3|113721688|113721689|-	215	622	-2.57545	shorten	3.71349e-105	1.40692e-103
ENSG00000025039.15|RRAGD|protein_coding	chr6|89365005|89365006|-	681.5	154.5	chr6|89367873|89367874|-	97.5	363	-4.02616	shorten	1.35211e-103	5.08878e-102
ENSG00000167491.18|GATAD2A|protein_coding	chr19|19508924|19508925|+	857	127	chr19|19506977|19506978|+	1562	1538.5	-2.73293	shorten	1.62008e-103	6.05719e-102
ENSG00000091039.17|OSBPL8|protein_coding	chr12|76351799|76351800|-	214	100.5	chr12|76355890|76355891|-	10.5	492	-6.71189	shorten	4.55897e-103	1.68238e-101
ENSG00000117868.18|ESYT2|protein_coding	chr7|158730997|158730998|-	780.5	306	chr7|158733612|158733613|-	663.5	1405	-2.42386	shorten	1.41708e-102	5.19566e-101
ENSG00000138796.18|HADH|protein_coding	chr4|108035166|108035167|+	470	138.5	chr4|108034489|108034490|+	1453	3079.5	-2.85745	shorten	1.03465e-101	3.76919e-100
ENSG00000083312.19|TNPO1|protein_coding	chr5|72914384|72914385|+	1216	411	chr5|72905542|72905543|+	80	350	-3.70999	shorten	1.78481e-101	6.46055e-100
ENSG00000109475.17|RPL34|protein_coding	chr4|108630021|108630022|+	26610	23703.5	chr4|108625252|108625253|+	5200	7120	-0.61163	shorten	1.06985e-100	3.84808e-99
ENSG00000116161.18|CACYBP|protein_coding	chr1|175010799|175010800|+	2321.5	631.5	chr1|175010258|175010259|+	3611	2795	-1.50209	shorten	1.34517e-100	4.80794e-99
ENSG00000086475.15|SEPHS1|protein_coding	chr10|13317434|13317435|-	1068	179	chr10|13319070|13319071|-	1257.5	1187.5	-2.49469	shorten	2.08862e-100	7.41852e-99
ENSG00000140319.11|SRP14|protein_coding	chr15|40035741|40035742|-	951	577.5	chr15|40036041|40036042|-	1821.5	3839.5	-1.79693	shorten	2.26366e-99	7.99029e-98
ENSG00000143889.16|HNRNPLL|protein_coding	chr2|38563508|38563509|-	388	29.5	chr2|38581074|38581075|-	46.5	227	-6.04309	shorten	6.01407e-99	2.10975e-97
ENSG00000010270.14|STARD3NL|protein_coding	chr7|38230667|38230668|+	675	253	chr7|38230062|38230063|+	52.5	355	-4.15045	shorten	1.02753e-97	3.58249e-96
ENSG00000119335.18|SET|protein_coding	chr9|128696387|128696388|+	6928.5	4633	chr9|128695525|128695526|+	6871.5	7762.5	-0.759382	shorten	2.60618e-97	9.03105e-96
ENSG00000111196.10|MAGOHB|protein_coding	chr12|10606012|10606013|-	1969.5	560	chr12|10606269|10606270|-	287	490	-2.55979	shorten	1.31592e-96	4.53236e-95
ENSG00000067064.13|IDI1|protein_coding	chr10|1040025|1040026|-	969	513.5	chr10|1042551|1042552|-	73.5	446.5	-3.52262	shorten	4.20752e-96	1.44044e-94
ENSG00000165527.8|ARF6|protein_coding	chr14|49897052|49897053|+	2214.5	660	chr14|49894764|49894765|+	957.5	1031.5	-1.82657	shorten	5.33912e-96	1.8169e-94
ENSG00000074603.19|DPP8|protein_coding	chr15|65442468|65442469|-	932	366	chr15|65446739|65446740|-	51.5	331	-4.03932	shorten	8.48557e-96	2.87045e-94
ENSG00000101193.8|GID8|protein_coding	chr20|62948470|62948471|+	887.5	245	chr20|62945629|62945630|+	1507.5	1938	-2.21183	shorten	8.66775e-96	2.91472e-94
ENSG00000198791.12|CNOT7|protein_coding	chr8|17229232|17229233|-	2608.5	1674.5	chr8|17230528|17230529|-	350.5	901	-2.02473	shorten	1.60006e-95	5.34891e-94
ENSG00000132953.18|XPO4|protein_coding	chr13|20779131|20779132|-	449.5	112	chr13|20783702|20783703|-	53.5	328	-4.62591	shorten	1.78132e-95	5.92001e-94
ENSG00000104388.15|RAB2A|protein_coding	chr8|60623093|60623094|+	314	56	chr8|60620932|60620933|+	107	465.5	-4.63643	shorten	3.86043e-95	1.27551e-93
ENSG00000156411.10|ATP5MJ|protein_coding	chr14|103912300|103912301|-	2213.5	1136.5	chr14|103912516|103912517|-	3650.5	4452.5	-1.24541	shorten	9.34634e-95	3.07025e-93
ENSG00000101558.14|VAPA|protein_coding	chr18|9954822|9954823|+	4560.5	4275.5	chr18|9954502|9954503|+	382	1193.5	-1.7272	shorten	1.06632e-93	3.48269e-92
ENSG00000114054.14|PCCB|protein_coding	chr3|136332587|136332588|+	554	82.5	chr3|136330168|136330169|+	2621.5	3030.5	-2.95032	shorten	1.59942e-93	5.19402e-92
ENSG00000104660.19|LEPROTL1|protein_coding	chr8|30108063|30108064|+	765.5	319	chr8|30106059|30106060|+	573	1232.5	-2.36611	shorten	2.24985e-93	7.26471e-92
ENSG00000086758.17|HUWE1|protein_coding	chrX|53532797|53532798|-	1529	483.5	chrX|53533195|53533196|-	434.5	682.5	-2.30659	shorten	2.39755e-93	7.69791e-92
ENSG00000118418.16|HMGN3|protein_coding	chr6|79201248|79201249|-	2488.5	1235	chr6|79201476|79201477|-	272.5	645.5	-2.26038	shorten	3.50181e-93	1.11802e-91
ENSG00000108848.16|LUC7L3|protein_coding	chr17|50752638|50752639|+	1332.5	1087.5	chr17|50745881|50745882|+	682.5	1868	-2.43942	shorten	4.87513e-93	1.54779e-91
ENSG00000080824.19|HSP90AA1|protein_coding	chr14|102081048|102081049|-	3425	3205.5	chr14|102084844|102084845|-	3248.5	5929	-1.49744	shorten	7.65337e-93	2.41634e-91
ENSG00000111231.9|GPN3|protein_coding	chr12|110452552|110452553|-	539	177.5	chr12|110452906|110452907|-	608.5	1328.5	-2.74024	shorten	2.44456e-92	7.67537e-91
ENSG00000165934.13|CPSF2|protein_coding	chr14|92164198|92164199|+	698	214.5	chr14|92162062|92162063|+	401.5	822.5	-2.72838	shorten	2.78403e-92	8.64571e-91
ENSG00000143033.18|MTF2|protein_coding	chr1|93139070|93139071|+	1455	379.5	chr1|93137565|93137566|+	271	464.5	-2.72359	shorten	5.5092e-92	1.70156e-90
ENSG00000143155.13|TIPRL|protein_coding	chr1|168202107|168202108|+	1626.5	678.5	chr1|168200205|168200206|+	2154.5	2615.5	-1.5435	shorten	6.0884e-92	1.87029e-90
ENSG00000132824.14|SERINC3|protein_coding	chr20|44497444|44497445|-	1175.5	569.5	chr20|44500188|44500189|-	30.5	298	-4.33533	shorten	1.51239e-91	4.62091e-90
ENSG00000176171.12|BNIP3|protein_coding	chr10|131967686|131967687|-	807.5	927.5	chr10|131968363|131968364|-	880	3490	-1.78618	shorten	1.64341e-91	4.9944e-90
ENSG00000085788.14|DDHD2|protein_coding	chr8|38262760|38262761|+	328	125	chr8|38260812|38260813|+	276	1113	-3.43417	shorten	2.15482e-91	6.51375e-90
ENSG00000013374.17|NUB1|protein_coding	chr7|151377283|151377284|+	128.5	527.5	chr7|151361245|151361246|+	671	293.5	3.25092	lengthen	1.41785e-91	5.75546e-89
ENSG00000115091.12|ACTR3|protein_coding	chr2|113958587|113958588|+	796.5	411	chr2|113958144|113958145|+	608.5	1427.5	-2.19072	shorten	2.55056e-90	7.66922e-89
ENSG00000155096.15|AZIN1|protein_coding	chr8|102826357|102826358|-	1264.5	258	chr8|102828064|102828065|-	160	318.5	-3.30245	shorten	3.02543e-90	9.04922e-89
ENSG00000082701.17|GSK3B|protein_coding	chr3|119821321|119821322|-	478	145.5	chr3|119826677|119826678|-	168.5	556	-3.45529	shorten	2.0574e-89	6.12156e-88
ENSG00000198887.9|SMC5|protein_coding	chr9|70354866|70354867|+	1791	1185.5	chr9|70352415|70352416|+	64.5	421.5	-3.28305	shorten	4.84459e-89	1.43395e-87
ENSG00000138138.14|ATAD1|protein_coding	chr10|87751853|87751854|-	199	54.5	chr10|87754662|87754663|-	55.5	535.5	-5.17324	shorten	6.30028e-89	1.85516e-87
ENSG00000117724.15|CENPF|protein_coding	chr1|214664568|214664569|+	909	208	chr1|214664082|214664083|+	1943.5	2023	-2.18968	shorten	6.33943e-89	1.85706e-87
ENSG00000123983.15|ACSL3|protein_coding	chr2|222944621|222944622|+	537	111	chr2|222941820|222941821|+	208	483	-3.49777	shorten	8.18081e-89	2.38418e-87
ENSG00000106609.16|TMEM248|protein_coding	chr7|66958549|66958550|+	1024	277.5	chr7|66956151|66956152|+	438.5	677	-2.48773	shorten	1.06803e-88	3.09675e-87
ENSG00000100030.15|MAPK1|protein_coding	chr22|21762589|21762590|-	461	199.5	chr22|21769036|21769037|-	237	843.5	-3.05068	shorten	1.9424e-88	5.60337e-87
ENSG00000196712.20|NF1|protein_coding	chr17|31382110|31382111|+	44.5	371	chr17|31377672|31377673|+	512.5	231	4.20503	lengthen	5.06346e-89	1.91838e-86
ENSG00000137713.16|PPP2R1B|protein_coding	chr11|111726913|111726914|-	29	251.5	chr11|111739175|111739176|-	961	367	4.5	lengthen	7.54805e-87	2.68097e-84
ENSG00000187109.15|NAP1L1|protein_coding	chr12|76049431|76049432|-	1045	1909	chr12|76049566|76049567|-	4189	3199.5	1.25993	lengthen	2.03779e-86	6.8122e-84
ENSG00000124226.11|RNF114|protein_coding	chr20|49953882|49953883|+	980.5	600.5	chr20|49952209|49952210|+	716.5	1623	-1.89085	shorten	3.77436e-85	1.08332e-83
ENSG00000106052.14|TAX1BP1|protein_coding	chr7|27829764|27829765|+	501.5	239.5	chr7|27829034|27829035|+	168.5	668.5	-3.05734	shorten	3.77139e-84	1.07703e-82
ENSG00000117523.18|PRRC2C|protein_coding	chr1|171593509|171593510|+	1108.5	577	chr1|171532801|171532802|+	470	1019	-2.58276	shorten	4.74367e-84	1.34791e-82
ENSG00000104738.19|MCM4|protein_coding	chr8|47978156|47978157|+	1912	458	chr8|47977922|47977923|+	2465	1804.5	-1.62417	shorten	9.42308e-84	2.66425e-82
ENSG00000101166.16|PRELID3B|protein_coding	chr20|59033145|59033146|-	1301	820.5	chr20|59034819|59034820|-	341	908	-2.08906	shorten	1.67404e-83	4.70969e-82
ENSG00000138029.14|HADHB|protein_coding	chr2|26290463|26290464|+	1852.5	2123	chr2|26290097|26290098|+	876	2605.5	-1.37699	shorten	2.21478e-83	6.20029e-82
ENSG00000112893.10|MAN2A1|protein_coding	chr5|109869623|109869624|+	289	92.5	chr5|109867080|109867081|+	24.5	300	-5.51344	shorten	2.85146e-83	7.94355e-82
ENSG00000021776.11|AQR|protein_coding	chr15|34856510|34856511|-	701	317	chr15|34856721|34856722|-	89	414	-3.36583	shorten	4.17632e-83	1.15776e-81
ENSG00000146457.16|WTAP|protein_coding	chr6|159756316|159756317|+	1837	1867	chr6|159749415|159749416|+	1229.5	354.5	1.83705	lengthen	5.14499e-84	1.62439e-81
ENSG00000099194.6|SCD|protein_coding	chr10|100364824|100364825|+	4365.5	2920	chr10|100363618|100363619|+	1277.5	1946	-1.18697	shorten	1.01514e-82	2.80052e-81
ENSG00000140332.18|TLE3|protein_coding	chr15|70047792|70047793|-	599	348.5	chr15|70049803|70049804|-	219	813	-2.66681	shorten	1.18291e-82	3.24757e-81
ENSG00000177879.17|AP3S1|protein_coding	chr5|115914078|115914079|+	1257.5	739.5	chr5|115913985|115913986|+	604.5	1263.5	-1.837	shorten	3.05017e-82	8.3337e-81
ENSG00000198380.13|GFPT1|protein_coding	chr2|69321686|69321687|-	779.5	611	chr2|69326058|69326059|-	218	911.5	-2.44216	shorten	4.49095e-82	1.22115e-80
ENSG00000106799.14|TGFBR1|protein_coding	chr9|99153646|99153647|+	980.5	848.5	chr9|99149450|99149451|+	25.5	392.5	-4.17108	shorten	4.68366e-82	1.26749e-80
ENSG00000090863.12|GLG1|protein_coding	chr16|74447429|74447430|-	1227	360.5	chr16|74451957|74451958|-	301	501.5	-2.50087	shorten	6.18486e-81	1.65795e-79
ENSG00000078674.20|PCM1|protein_coding	chr8|18029941|18029942|+	323.5	33.5	chr8|18027754|18027755|+	1220.5	1825	-3.85291	shorten	1.03898e-80	2.77207e-79
ENSG00000070770.10|CSNK2A2|protein_coding	chr16|58159873|58159874|-	717	276	chr16|58163995|58163996|-	45	281	-4.02128	shorten	3.35478e-80	8.90897e-79
ENSG00000134779.15|TPGS2|protein_coding	chr18|36780026|36780027|-	375	628	chr18|36796071|36796072|-	3227	1394.5	1.9402	lengthen	9.64518e-81	2.88493e-78
ENSG00000074696.13|HACD3|protein_coding	chr15|65578344|65578345|+	1040	700.5	chr15|65576497|65576498|+	305	908.5	-2.13952	shorten	1.40439e-79	3.71215e-78
ENSG00000104964.15|TLE5|protein_coding	chr19|3052909|3052910|-	3685.5	2293	chr19|3053161|3053162|-	832	1347	-1.38287	shorten	1.91799e-79	5.04628e-78
ENSG00000035928.17|RFC1|protein_coding	chr4|39287455|39287456|-	1598.5	742.5	chr4|39288295|39288296|-	128	403.5	-2.75478	shorten	1.22504e-78	3.20826e-77
ENSG00000163110.15|PDLIM5|protein_coding	chr4|94668219|94668220|+	328.5	108.5	chr4|94665740|94665741|+	72.5	397	-4.01507	shorten	3.19784e-78	8.33639e-77
ENSG00000129055.13|ANAPC13|protein_coding	chr3|134477705|134477706|-	1725.5	1462	chr3|134478478|134478479|-	74	481.5	-2.92906	shorten	3.80531e-78	9.8747e-77
ENSG00000140941.14|MAP1LC3B|protein_coding	chr16|87404772|87404773|+	1534	1053.5	chr16|87403395|87403396|+	167.5	604.5	-2.39159	shorten	4.21954e-78	1.08998e-76
ENSG00000100941.9|PNN|protein_coding	chr14|39182940|39182941|+	908.5	181.5	chr14|39182008|39182009|+	124.5	269.5	-3.42399	shorten	5.76567e-78	1.48264e-76
ENSG00000095209.12|TMEM38B|protein_coding	chr9|105775813|105775814|+	606	277	chr9|105774097|105774098|+	50	326	-3.8785	shorten	9.14336e-78	2.34062e-76
ENSG00000197601.14|FAR1|protein_coding	chr11|13732337|13732338|+	307	102	chr11|13728886|13728887|+	48.5	344	-4.37597	shorten	1.57544e-77	4.01491e-76
ENSG00000167699.14|GLOD4|protein_coding	chr17|759331|759332|-	546	228	chr17|760065|760066|-	69	357	-3.60776	shorten	3.40534e-77	8.60113e-76
ENSG00000088448.14|ANKRD10|protein_coding	chr13|110878540|110878541|-	897.5	1365.5	chr13|110892697|110892698|-	525.5	131	2.60006	lengthen	5.38988e-78	1.53154e-75
ENSG00000153922.12|CHD1|protein_coding	chr5|98855204|98855205|-	747	380.5	chr5|98869046|98869047|-	78	387	-4.19951	shorten	1.6875e-76	4.2434e-75
ENSG00000136758.20|YME1L1|protein_coding	chr10|27110458|27110459|-	683.5	349.5	chr10|27111732|27111733|-	313.5	841	-2.40883	shorten	2.22818e-76	5.55383e-75
ENSG00000110315.7|RNF141|protein_coding	chr11|10511933|10511934|-	508	290.5	chr11|10514742|10514743|-	535.5	1515.5	-2.29502	shorten	2.91008e-76	7.22183e-75
ENSG00000143390.18|RFX5|protein_coding	chr1|151340640|151340641|-	1285.5	606.5	chr1|151341960|151341961|-	320	671	-2.15508	shorten	9.2298e-76	2.28056e-74
ENSG00000189159.16|JPT1|protein_coding	chr17|75135250|75135251|-	2579.5	1738.5	chr17|75135988|75135989|-	5095.5	6640	-0.947549	shorten	1.06498e-75	2.62004e-74
ENSG00000168175.16|MAPK1IP1L|protein_coding	chr14|55066212|55066213|+	962.5	157	chr14|55064828|55064829|+	258.5	336	-3.01181	shorten	8.7396e-75	2.14082e-73
ENSG00000101132.10|PFDN4|protein_coding	chr20|54219407|54219408|+	722.5	324	chr20|54219198|54219199|+	1393.5	2337.5	-1.89805	shorten	1.14233e-74	2.7862e-73
ENSG00000154001.14|PPP2R5E|protein_coding	chr14|63371363|63371364|-	828.5	184.5	chr14|63373890|63373891|-	531	656	-2.47718	shorten	2.84373e-74	6.90636e-73
ENSG00000176148.16|TCP11L1|protein_coding	chr11|33079450|33079451|+	733.5	475.5	chr11|33072610|33072611|+	67	418.5	-3.25747	shorten	3.21247e-74	7.76872e-73
ENSG00000116698.22|SMG7|protein_coding	chr1|183554189|183554190|+	2489	2381	chr1|183552339|183552340|+	76	498	-2.77528	shorten	7.23695e-74	1.74269e-72
ENSG00000177885.15|GRB2|protein_coding	chr17|75318077|75318078|-	3118.5	2551	chr17|75320012|75320013|-	744	1532	-1.3355	shorten	1.14442e-73	2.74419e-72
ENSG00000136709.12|WDR33|protein_coding	chr2|127705921|127705922|-	678.5	1270	chr2|127764474|127764475|-	548.5	196.5	2.38445	lengthen	1.03005e-74	2.78751e-72
ENSG00000140525.20|FANCI|protein_coding	chr15|89317130|89317131|+	439	94	chr15|89264649|89264650|+	135	356.5	-3.64645	shorten	1.41669e-73	3.38279e-72
ENSG00000066777.9|ARFGEF1|protein_coding	chr8|67197673|67197674|-	726	503	chr8|67198924|67198925|-	21	302	-4.39458	shorten	1.5069e-73	3.58315e-72
ENSG00000162441.12|LZIC|protein_coding	chr1|9926393|9926394|-	525	229	chr1|9930246|9930247|-	866.5	1779.5	-2.23515	shorten	1.95104e-73	4.6199e-72
ENSG00000198160.15|MIER1|protein_coding	chr1|66988024|66988025|+	152	69.5	chr1|66986493|66986494|+	52	653.5	-4.80082	shorten	3.12753e-73	7.37499e-72
ENSG00000074695.6|LMAN1|protein_coding	chr18|59327825|59327826|-	1864.5	822	chr18|59330965|59330966|-	53	260.5	-3.4848	shorten	3.14394e-73	7.38307e-72
ENSG00000101596.17|SMCHD1|protein_coding	chr18|2805010|2805011|+	821.5	384	chr18|2802927|2802928|+	49	291	-3.68963	shorten	3.24075e-73	7.57909e-72
ENSG00000197170.10|PSMD12|protein_coding	chr17|67337916|67337917|-	314.5	69.5	chr17|67340786|67340787|-	463.5	1016	-3.32226	shorten	5.44462e-73	1.26811e-71
ENSG00000103353.16|UBFD1|protein_coding	chr16|23574386|23574387|+	831	388	chr16|23570857|23570858|+	143	454	-2.77801	shorten	1.27545e-72	2.95853e-71
ENSG00000135778.12|NTPCR|protein_coding	chr1|232978791|232978792|+	763.5	231	chr1|232978389|232978390|+	1649	1987	-1.9916	shorten	1.7277e-72	3.99128e-71
ENSG00000083720.13|OXCT1|protein_coding	chr5|41730065|41730066|-	975.5	681.5	chr5|41731531|41731532|-	532.5	1309	-1.84077	shorten	1.87816e-72	4.32129e-71
ENSG00000179387.10|ELMOD2|protein_coding	chr4|140553769|140553770|+	735	405.5	chr4|140550342|140550343|+	145.5	526.5	-2.72374	shorten	4.41749e-72	1.01228e-70
ENSG00000099901.18|RANBP1|protein_coding	chr22|20127353|20127354|+	5413.5	2196.5	chr22|20127180|20127181|+	4106	3092	-0.895941	shorten	4.97285e-72	1.13497e-70
ENSG00000139496.18|NUP58|protein_coding	chr13|25342420|25342421|+	1474	1047.5	chr13|25340255|25340256|+	17.5	268	-4.51929	shorten	6.64993e-72	1.51166e-70
ENSG00000108100.18|CCNY|protein_coding	chr10|35571792|35571793|+	262	42	chr10|35569738|35569739|+	1056.5	2038.5	-3.60787	shorten	9.0841e-72	2.05677e-70
ENSG00000096746.18|HNRNPH3|protein_coding	chr10|68343184|68343185|+	2488.5	1056.5	chr10|68342267|68342268|+	6563	5687.5	-1.05042	shorten	1.11956e-71	2.52479e-70
ENSG00000008282.10|SYPL1|protein_coding	chr7|106090506|106090507|-	343	415.5	chr7|106091701|106091702|-	477.5	2847	-2.2665	shorten	1.26731e-70	2.84669e-69
ENSG00000111711.10|GOLT1B|protein_coding	chr12|21518156|21518157|+	475.5	185	chr12|21516200|21516201|+	163.5	508.5	-3.00403	shorten	2.28909e-70	5.12162e-69
ENSG00000183291.18|SELENOF|protein_coding	chr1|86862446|86862447|-	704.5	179.5	chr1|86862721|86862722|-	3571	3677	-2.02096	shorten	8.21208e-70	1.83017e-68
ENSG00000008952.17|SEC62|protein_coding	chr3|169996461|169996462|+	368.5	110.5	chr3|169982851|169982852|+	778.5	1543	-3.03173	shorten	1.31103e-69	2.91039e-68
ENSG00000138613.14|APH1B|protein_coding	chr15|63309117|63309118|+	256	77	chr15|63305912|63305913|+	190	677	-3.56543	shorten	1.62057e-69	3.58354e-68
ENSG00000077147.16|TM9SF3|protein_coding	chr10|96518110|96518111|-	423.5	190	chr10|96521445|96521446|-	381.5	1019	-2.56446	shorten	1.72907e-69	3.80865e-68
ENSG00000159658.15|EFCAB14|protein_coding	chr1|46675160|46675161|-	1538.5	564	chr1|46676569|46676570|-	244.5	444.5	-2.32031	shorten	1.9023e-69	4.17403e-68
ENSG00000135069.14|PSAT1|protein_coding	chr9|78330090|78330091|+	7320	2180	chr9|78329951|78329952|+	439.5	465	-1.81287	shorten	2.75881e-69	6.03013e-68
ENSG00000101290.14|CDS2|protein_coding	chr20|5197885|5197886|+	760	275	chr20|5190449|5190450|+	86	299.5	-3.26551	shorten	3.35557e-69	7.3064e-68
ENSG00000136193.17|SCRN1|protein_coding	chr7|29920110|29920111|-	1538	800.5	chr7|29923858|29923859|-	17.5	210	-4.49962	shorten	5.20515e-69	1.12904e-67
ENSG00000113810.16|SMC4|protein_coding	chr3|160434950|160434951|+	1477	647	chr3|160433907|160433908|+	507	790.5	-1.82514	shorten	7.04166e-69	1.52159e-67
ENSG00000125868.16|DSTN|protein_coding	chr20|17608240|17608241|+	3306.5	2635.5	chr20|17607354|17607355|+	318.5	822.5	-1.69959	shorten	8.4515e-68	1.81931e-66
ENSG00000114850.7|SSR3|protein_coding	chr3|156540147|156540148|-	1697	868	chr3|156543006|156543007|-	1224.5	1640	-1.39193	shorten	9.88261e-68	2.11935e-66
ENSG00000077254.14|USP33|protein_coding	chr1|77695990|77695991|-	977	594	chr1|77711654|77711655|-	177	559	-2.38663	shorten	1.03186e-67	2.20454e-66
ENSG00000170471.15|RALGAPB|protein_coding	chr20|38578855|38578856|+	364.5	106	chr20|38575067|38575068|+	191	518.5	-3.20575	shorten	1.54008e-67	3.278e-66
ENSG00000198833.7|UBE2J1|protein_coding	chr6|89326627|89326628|-	503	180	chr6|89329611|89329612|-	411	832.5	-2.49065	shorten	5.14635e-67	1.09129e-65
ENSG00000100883.13|SRP54|protein_coding	chr14|35029564|35029565|+	1636.5	1621	chr14|35029367|35029368|+	188.5	764.5	-2.02157	shorten	6.47148e-67	1.36719e-65
ENSG00000183726.11|TMEM50A|protein_coding	chr1|25362358|25362359|+	391.5	88	chr1|25360991|25360992|+	317.5	606	-3.09622	shorten	7.52576e-67	1.58403e-65
ENSG00000108582.12|CPD|protein_coding	chr17|30468677|30468678|+	289.5	227	chr17|30464946|30464947|+	9.5	313.5	-5.39255	shorten	3.88903e-66	8.15547e-65
ENSG00000170852.12|KBTBD2|protein_coding	chr7|32868173|32868174|-	486	193	chr7|32870816|32870817|-	57	288	-3.71899	shorten	4.6801e-66	9.77832e-65
ENSG00000198836.11|OPA1|protein_coding	chr3|193697523|193697524|+	554	184.5	chr3|193694728|193694729|+	23	187	-4.65678	shorten	9.9248e-66	2.06603e-64
ENSG00000001167.15|NFYA|protein_coding	chr6|41099971|41099972|+	679	474	chr6|41098995|41098996|+	141	578	-2.54522	shorten	1.50924e-65	3.13029e-64
ENSG00000134291.12|TMEM106C|protein_coding	chr12|47968876|47968877|+	4969.5	2032.5	chr12|47968485|47968486|+	1219.5	1149.5	-1.2086	shorten	2.15017e-65	4.44342e-64
ENSG00000123066.9|MED13L|protein_coding	chr12|115958577|115958578|-	1112	1230.5	chr12|115961255|115961256|-	48.5	458	-3.0895	shorten	3.63669e-65	7.48815e-64
ENSG00000114686.9|MRPL3|protein_coding	chr3|131462211|131462212|-	2293	1303	chr3|131462521|131462522|-	756	1144.5	-1.41455	shorten	4.43587e-65	9.10073e-64
ENSG00000078140.14|UBE2K|protein_coding	chr4|39782787|39782788|+	704	261	chr4|39778621|39778622|+	108.5	325.5	-3.0384	shorten	9.25102e-65	1.89113e-63
ENSG00000138078.16|PREPL|protein_coding	chr2|44318763|44318764|-	618	135.5	chr2|44320828|44320829|-	70	209	-3.73463	shorten	9.44431e-65	1.92373e-63
ENSG00000035141.10|FAM136A|protein_coding	chr2|70295976|70295977|-	1562.5	1002.5	chr2|70297271|70297272|-	298.5	705	-1.87763	shorten	2.46555e-64	5.00418e-63
ENSG00000176623.12|RMDN1|protein_coding	chr8|86472349|86472350|-	819.5	399	chr8|86474254|86474255|-	799.5	1350	-1.79666	shorten	3.9009e-64	7.88927e-63
ENSG00000196363.10|WDR5|protein_coding	chr9|134159965|134159966|+	293	62	chr9|134158297|134158298|+	605.5	1142	-3.25903	shorten	5.85108e-64	1.17914e-62
ENSG00000153561.13|RMND5A|protein_coding	chr2|86778040|86778041|+	376	205.5	chr2|86775295|86775296|+	183	688.5	-2.81079	shorten	1.11168e-63	2.22454e-62
ENSG00000065150.21|IPO5|protein_coding	chr13|98024294|98024295|+	208.5	32	chr13|98021880|98021881|+	557	1249.5	-3.88139	shorten	1.21505e-63	2.42286e-62
ENSG00000197006.15|METTL9|protein_coding	chr16|21657469|21657470|+	1064	311.5	chr16|21655934|21655935|+	2484	2237	-1.62063	shorten	1.61134e-63	3.20184e-62
ENSG00000184992.13|BRI3BP|protein_coding	chr12|125031181|125031182|+	1389	625.5	chr12|125025540|125025541|+	47	231	-3.38933	shorten	6.78679e-63	1.33921e-61
ENSG00000038210.14|PI4K2B|protein_coding	chr4|25279084|25279085|+	750.5	399	chr4|25161487|25161488|+	44	271	-3.53634	shorten	1.10276e-62	2.16852e-61
ENSG00000066084.13|DIP2B|protein_coding	chr12|50748655|50748656|+	997	1063	chr12|50745110|50745111|+	41.5	415.5	-3.25015	shorten	2.01042e-62	3.9262e-61
ENSG00000186469.9|GNG2|protein_coding	chr14|51969793|51969794|+	3448	2460	chr14|51967412|51967413|+	355	772	-1.59838	shorten	2.16746e-62	4.21839e-61
ENSG00000117614.10|SYF2|protein_coding	chr1|25222680|25222681|-	220	132	chr1|25223110|25223111|-	500.5	2173.5	-2.86733	shorten	2.35312e-62	4.56409e-61
ENSG00000115825.11|PRKD3|protein_coding	chr2|37250504|37250505|-	177	26.5	chr2|37252941|37252942|-	157.5	519.5	-4.47879	shorten	3.4428e-62	6.65491e-61
ENSG00000100345.23|MYH9|protein_coding	chr22|36281280|36281281|-	6347.5	10336.5	chr22|36281645|36281646|-	1856.5	5038	-0.727553	shorten	1.54908e-61	2.98421e-60
ENSG00000145833.16|DDX46|protein_coding	chr5|134829202|134829203|+	816	410	chr5|134828806|134828807|+	202.5	514.5	-2.3272	shorten	2.74217e-61	5.26478e-60
ENSG00000153944.12|MSI2|protein_coding	chr17|57684682|57684683|+	483	321.5	chr17|57679755|57679756|+	96.5	475.5	-2.88887	shorten	3.88782e-61	7.43922e-60
ENSG00000244754.9|N4BP2L2|protein_coding	chr13|32432786|32432787|-	53	227.5	chr13|32516893|32516894|-	233.5	36.5	4.92917	lengthen	3.95264e-62	1.02104e-59
ENSG00000120685.20|PROSER1|protein_coding	chr13|39009865|39009866|-	482	54	chr13|39011147|39011148|-	217	283	-3.56575	shorten	6.16016e-61	1.17477e-59
ENSG00000135049.16|AGTPBP1|protein_coding	chr9|85546539|85546540|-	497	420.5	chr9|85546948|85546949|-	72.5	482	-2.97021	shorten	1.36903e-60	2.60207e-59
ENSG00000004455.18|AK2|protein_coding	chr1|33008882|33008883|-	2760.5	1176	chr1|33013044|33013045|-	1206.5	1223.5	-1.25563	shorten	4.31777e-60	8.1793e-59
ENSG00000035687.10|ADSS2|protein_coding	chr1|244408851|244408852|-	345	219.5	chr1|244409468|244409469|-	25.5	294	-4.19066	shorten	7.19867e-60	1.35914e-58
ENSG00000040933.16|INPP4A|protein_coding	chr2|98590783|98590784|+	148	46.5	chr2|98587658|98587659|+	116.5	657	-4.16151	shorten	7.85104e-60	1.4774e-58
ENSG00000117533.15|VAMP4|protein_coding	chr1|171700173|171700174|-	261	151.5	chr1|171704441|171704442|-	27	308.5	-4.32145	shorten	2.11917e-59	3.97468e-58
ENSG00000077721.17|UBE2A|protein_coding	chrX|119584421|119584422|+	803.5	340.5	chrX|119583364|119583365|+	1227	1676	-1.68514	shorten	2.83697e-59	5.30346e-58
ENSG00000152558.15|TMEM123|protein_coding	chr11|102396335|102396336|-	484	178	chr11|102398665|102398666|-	96	315.5	-3.17618	shorten	3.72455e-59	6.93988e-58
ENSG00000136156.15|ITM2B|protein_coding	chr13|48261867|48261868|+	1395.5	1201	chr13|48261383|48261384|+	1869.5	3524	-1.12302	shorten	4.17433e-59	7.75251e-58
ENSG00000168675.19|LDLRAD4|protein_coding	chr18|13646731|13646732|+	470.5	64.5	chr18|13645776|13645777|+	458.5	504	-3.004	shorten	4.57676e-59	8.47222e-58
ENSG00000154642.11|C21orf91|protein_coding	chr21|17788974|17788975|-	170.5	62	chr21|17793247|17793248|-	61.5	426.5	-4.42082	shorten	4.67313e-59	8.62254e-58
ENSG00000125952.21|MAX|protein_coding	chr14|65075126|65075127|-	2105	1707.5	chr14|65075544|65075545|-	370	891.5	-1.56917	shorten	9.71115e-59	1.78603e-57
ENSG00000170242.19|USP47|protein_coding	chr11|11957514|11957515|+	194.5	60	chr11|11956173|11956174|+	56	335	-4.27691	shorten	1.19277e-58	2.18662e-57
ENSG00000163818.20|LZTFL1|protein_coding	chr3|45823994|45823995|-	409.5	187.5	chr3|45825965|45825966|-	187.5	559.5	-2.71513	shorten	1.23249e-58	2.25217e-57
ENSG00000134375.11|TIMM17A|protein_coding	chr1|201970349|201970350|+	2857	1658.5	chr1|201969934|201969935|+	742.5	1067	-1.31534	shorten	1.50148e-58	2.73491e-57
ENSG00000130119.17|GNL3L|protein_coding	chrX|54570047|54570048|+	547	96.5	chrX|54565282|54565283|+	1350	1252	-2.40025	shorten	2.40926e-58	4.36045e-57
ENSG00000130024.15|PHF10|protein_coding	chr6|169703907|169703908|-	1171	2041	chr6|169707035|169707036|-	330.5	95	2.62062	lengthen	1.98981e-59	4.91656e-57
ENSG00000164284.15|GRPEL2|protein_coding	chr5|149354581|149354582|+	616	386	chr5|149351361|149351362|+	139.5	501	-2.4983	shorten	4.40981e-58	7.95587e-57
ENSG00000048392.13|RRM2B|protein_coding	chr8|102204503|102204504|-	405	222.5	chr8|102208092|102208093|-	6	181	-5.7904	shorten	5.99927e-58	1.07552e-56
ENSG00000130559.19|CAMSAP1|protein_coding	chr9|135808487|135808488|-	300.5	159.5	chr9|135810426|135810427|-	154	622	-2.923	shorten	7.61686e-58	1.36121e-56
ENSG00000129625.13|REEP5|protein_coding	chr5|112876386|112876387|-	217.5	66	chr5|112878646|112878647|-	264	800.5	-3.30774	shorten	8.83977e-58	1.57481e-56
ENSG00000136108.15|CKAP2|protein_coding	chr13|52476348|52476349|+	656	279	chr13|52475162|52475163|+	451.5	805	-2.09365	shorten	9.6176e-58	1.70803e-56
ENSG00000111224.14|PARP11|protein_coding	chr12|3808860|3808861|-	467.5	244.5	chr12|3811968|3811969|-	48	283.5	-3.52932	shorten	1.08854e-57	1.92716e-56
ENSG00000138756.19|BMP2K|protein_coding	chr4|78916360|78916361|+	570	740	chr4|78879431|78879432|+	597.5	157	2.29724	lengthen	1.09479e-58	2.59238e-56
ENSG00000122783.17|CYREN|protein_coding	chr7|135165788|135165789|-	683	582.5	chr7|135168962|135168963|-	104	517	-2.53889	shorten	1.68168e-57	2.968e-56
ENSG00000183283.16|DAZAP2|protein_coding	chr12|51243781|51243782|+	2470.5	1961	chr12|51242839|51242840|+	191	571	-1.92223	shorten	4.10008e-57	7.21386e-56
ENSG00000164022.18|AIMP1|protein_coding	chr4|106349219|106349220|+	397.5	64.5	chr4|106347760|106347761|+	197.5	322	-3.3127	shorten	7.92454e-57	1.38997e-55
ENSG00000101079.21|NDRG3|protein_coding	chr20|36651771|36651772|-	1206.5	585.5	chr20|36653444|36653445|-	54	237.5	-3.16938	shorten	1.24045e-56	2.16908e-55
ENSG00000136003.16|ISCU|protein_coding	chr12|108569366|108569367|+	643.5	651	chr12|108569091|108569092|+	227	933	-2.02005	shorten	1.52275e-56	2.65453e-55
ENSG00000141867.19|BRD4|protein_coding	chr19|15236839|15236840|-	2124.5	2211	chr19|15247047|15247048|-	983	357	1.51538	lengthen	2.21507e-57	5.03529e-55
ENSG00000123684.13|LPGAT1|protein_coding	chr1|211744982|211744983|-	1008	471	chr1|211747856|211747857|-	38	208.5	-3.56344	shorten	4.26943e-56	7.41993e-55
ENSG00000129003.19|VPS13C|protein_coding	chr15|61852402|61852403|-	1320.5	1614	chr15|61853546|61853547|-	75	521.5	-2.50285	shorten	5.10033e-56	8.83695e-55
ENSG00000168924.15|LETM1|protein_coding	chr4|1811480|1811481|-	1183	485.5	chr4|1814290|1814291|-	450	652.5	-1.81067	shorten	5.12586e-56	8.85418e-55
ENSG00000166401.15|SERPINB8|protein_coding	chr18|63989364|63989365|+	566	138.5	chr18|63987394|63987395|+	384	523	-2.48289	shorten	6.7533e-56	1.163e-54
ENSG00000168385.18|SEPTIN2|protein_coding	chr2|241354023|241354024|+	1196	476	chr2|241352550|241352551|+	303.5	490	-2.00165	shorten	7.69686e-56	1.32149e-54
ENSG00000122068.13|FYTTD1|protein_coding	chr3|197784296|197784297|+	1253	888	chr3|197783923|197783924|+	406	896	-1.6563	shorten	1.03391e-55	1.76979e-54
ENSG00000113161.17|HMGCR|protein_coding	chr5|75362098|75362099|+	214.5	102	chr5|75360425|75360426|+	14	227	-5.09767	shorten	1.09363e-55	1.8664e-54
ENSG00000113532.13|ST8SIA4|protein_coding	chr5|100807203|100807204|-	720	337	chr5|100809978|100809979|-	208	482	-2.36515	shorten	1.29002e-55	2.19497e-54
ENSG00000130741.11|EIF2S3|protein_coding	chrX|24078807|24078808|+	2203.5	894	chrX|24077466|24077467|+	1968	1764	-1.13616	shorten	3.07712e-55	5.22008e-54
ENSG00000151135.10|TMEM263|protein_coding	chr12|106973980|106973981|+	1079	998	chr12|106972655|106972656|+	202.5	715	-1.93244	shorten	3.49107e-55	5.9047e-54
ENSG00000152270.9|PDE3B|protein_coding	chr11|14871367|14871368|+	218	289.5	chr11|14870078|14870079|+	34	597.5	-3.75383	shorten	4.63853e-55	7.82218e-54
ENSG00000177189.14|RPS6KA3|protein_coding	chrX|20149916|20149917|-	886.5	336.5	chrX|20155080|20155081|-	22	156	-4.23857	shorten	7.71184e-55	1.29664e-53
ENSG00000124783.14|SSR1|protein_coding	chr6|7287569|7287570|-	2458.5	1487.5	chr6|7289539|7289540|-	286.5	574	-1.72468	shorten	1.22663e-54	2.05632e-53
ENSG00000069974.17|RAB27A|protein_coding	chr15|55202968|55202969|-	449	355.5	chr15|55205350|55205351|-	290.5	1003	-2.11444	shorten	2.76141e-54	4.61562e-53
ENSG00000135018.14|UBQLN1|protein_coding	chr9|83659970|83659971|-	2587.5	1622.5	chr9|83661410|83661411|-	321	626	-1.64438	shorten	6.71427e-54	1.11898e-52
ENSG00000137812.21|KNL1|protein_coding	chr15|40664338|40664339|+	410.5	185	chr15|40662305|40662306|+	82	321.5	-3.17166	shorten	7.8766e-54	1.30885e-52
ENSG00000135334.9|AKIRIN2|protein_coding	chr6|87674861|87674862|-	311	193	chr6|87675251|87675252|-	301.5	1017.5	-2.51361	shorten	1.08465e-53	1.7971e-52
ENSG00000111647.13|BLTP3B|protein_coding	chr12|100032322|100032323|-	260.5	95.5	chr12|100037509|100037510|-	18.5	185.5	-4.76536	shorten	1.41772e-53	2.34212e-52
ENSG00000070214.17|SLC44A1|protein_coding	chr9|105438496|105438497|+	39.5	159	chr9|105391398|105391399|+	320	55.5	4.53818	lengthen	1.31059e-54	2.86465e-52
ENSG00000131323.17|TRAF3|protein_coding	chr14|102911498|102911499|+	712.5	260.5	chr14|102905744|102905745|+	232	427.5	-2.33853	shorten	1.74909e-53	2.88118e-52
ENSG00000112294.14|ALDH5A1|protein_coding	chr6|24537205|24537206|+	1211	408.5	chr6|24533810|24533811|+	215.5	347	-2.27017	shorten	2.04179e-53	3.35361e-52
ENSG00000017260.20|ATP2C1|protein_coding	chr3|131016682|131016683|+	250	268.5	chr3|131016372|131016373|+	53	562.5	-3.33458	shorten	2.55624e-53	4.18648e-52
ENSG00000102753.10|KPNA3|protein_coding	chr13|49699332|49699333|-	617.5	233.5	chr13|49701215|49701216|-	25.5	165	-4.08682	shorten	1.519e-52	2.48059e-51
ENSG00000082074.19|FYB1|protein_coding	chr5|39105255|39105256|-	638.5	974	chr5|39137649|39137650|-	317.5	1585	-2.42321	shorten	1.62825e-52	2.65139e-51
ENSG00000167508.12|MVD|protein_coding	chr16|88651939|88651940|-	229.5	104	chr16|88662099|88662100|-	310.5	994.5	-2.83647	shorten	2.62463e-52	4.26165e-51
ENSG00000128585.18|MKLN1|protein_coding	chr7|131496630|131496631|+	418.5	184.5	chr7|131487961|131487962|+	251.5	602	-2.44644	shorten	2.70871e-52	4.38564e-51
ENSG00000106829.21|TLE4|protein_coding	chr9|79726738|79726739|+	504.5	217	chr9|79725494|79725495|+	283	597	-2.30376	shorten	3.05479e-52	4.93192e-51
ENSG00000121481.11|RNF2|protein_coding	chr1|185102173|185102174|+	560	238.5	chr1|185101054|185101055|+	294.5	584	-2.22341	shorten	4.58708e-52	7.38482e-51
ENSG00000172995.17|ARPP21|protein_coding	chr3|35748407|35748408|+	198	999	chr3|35653945|35653946|+	164	84.5	3.23787	lengthen	5.63618e-53	1.18631e-50
ENSG00000146143.19|PRIM2|protein_coding	chr6|57646848|57646849|+	1192	487	chr6|57646784|57646785|+	289	461.5	-1.98468	shorten	1.45538e-51	2.32984e-50
ENSG00000187257.16|RSBN1L|protein_coding	chr7|77783018|77783019|+	492.5	96	chr7|77779238|77779239|+	58	157.5	-3.92065	shorten	2.57857e-51	4.10477e-50
ENSG00000083937.10|CHMP2B|protein_coding	chr3|87255497|87255498|+	316.5	166.5	chr3|87254214|87254215|+	197	636.5	-2.61784	shorten	3.52129e-51	5.58981e-50
ENSG00000146281.6|PM20D2|protein_coding	chr6|89165561|89165562|+	818.5	243.5	chr6|89162287|89162288|+	48	163.5	-3.4377	shorten	6.7773e-51	1.07285e-49
ENSG00000100614.18|PPM1A|protein_coding	chr14|60299080|60299081|+	686.5	208.5	chr14|60293357|60293358|+	160	298	-2.61865	shorten	8.18533e-51	1.29215e-49
ENSG00000198176.13|TFDP1|protein_coding	chr13|113641465|113641466|+	263	136.5	chr13|113640816|113640817|+	128.5	514	-2.94413	shorten	1.25501e-50	1.97569e-49
ENSG00000085224.23|ATRX|protein_coding	chrX|77505713|77505714|-	464.5	640	chrX|77673955|77673956|-	220.5	18.5	4.12429	lengthen	1.27461e-51	2.58701e-49
ENSG00000093144.19|ECHDC1|protein_coding	chr6|127288715|127288716|-	1651	834	chr6|127289779|127289780|-	730.5	959	-1.37836	shorten	3.10749e-50	4.87841e-49
ENSG00000007237.19|GAS7|protein_coding	chr17|9910672|9910673|-	646	240	chr17|9910955|9910956|-	211.5	402	-2.33938	shorten	4.32218e-50	6.76665e-49
ENSG00000138757.15|G3BP2|protein_coding	chr4|75642786|75642787|-	4383	3090.5	chr4|75644374|75644375|-	379	713	-1.41781	shorten	4.34411e-50	6.7823e-49
ENSG00000151923.18|TIAL1|protein_coding	chr10|119571805|119571806|-	246.5	38	chr10|119575403|119575404|-	563	839.5	-3.2855	shorten	4.40161e-50	6.85324e-49
ENSG00000141279.18|NPEPPS|protein_coding	chr17|47623268|47623269|+	648	359.5	chr17|47622173|47622174|+	96	334	-2.69949	shorten	6.48229e-50	1.00653e-48
ENSG00000068024.18|HDAC4|protein_coding	chr2|239048168|239048169|-	358	284	chr2|239052672|239052673|-	79	451	-2.90508	shorten	1.05563e-49	1.63465e-48
ENSG00000120053.12|GOT1|protein_coding	chr10|99396873|99396874|-	547	138.5	chr10|99397287|99397288|-	520.5	620	-2.24633	shorten	3.53248e-49	5.45519e-48
ENSG00000116977.19|LGALS8|protein_coding	chr1|236552414|236552415|+	199.5	75.5	chr1|236548224|236548225|+	113	448.5	-3.40914	shorten	3.94438e-49	6.07478e-48
ENSG00000138760.11|SCARB2|protein_coding	chr4|76158744|76158745|-	311.5	379	chr4|76161453|76161454|-	158	980	-2.33431	shorten	6.67166e-49	1.02473e-47
ENSG00000054118.15|THRAP3|protein_coding	chr1|36305353|36305354|+	4413	3097	chr1|36304568|36304569|+	425.5	759	-1.33753	shorten	7.71081e-49	1.18115e-47
ENSG00000196459.15|TRAPPC2|protein_coding	chrX|13712246|13712247|-	309	150.5	chrX|13714358|13714359|-	44.5	254.5	-3.55026	shorten	9.79338e-49	1.49612e-47
ENSG00000114446.5|IFT57|protein_coding	chr3|108162269|108162270|-	228	241.5	chr3|108162456|108162457|-	145	963.5	-2.68488	shorten	1.25454e-48	1.91141e-47
ENSG00000079819.20|EPB41L2|protein_coding	chr6|130839349|130839350|-	1873	1403	chr6|130840374|130840375|-	148.5	444.5	-2.01374	shorten	1.31017e-48	1.99084e-47
ENSG00000115233.12|PSMD14|protein_coding	chr2|161411715|161411716|+	979.5	484	chr2|161411418|161411419|+	629.5	925	-1.58211	shorten	1.35712e-48	2.05666e-47
ENSG00000141568.21|FOXK2|protein_coding	chr17|82604599|82604600|+	807	282.5	chr17|82602387|82602388|+	1062.5	1157.5	-1.64966	shorten	3.84627e-48	5.81339e-47
ENSG00000197013.11|ZNF429|protein_coding	chr19|21519724|21519725|+	121	48.5	chr19|21507661|21507662|+	79.5	529.5	-4.03192	shorten	3.86392e-48	5.82457e-47
ENSG00000134987.13|WDR36|protein_coding	chr5|111130501|111130502|+	369	100.5	chr5|111126991|111126992|+	48.5	176	-3.75436	shorten	5.74667e-48	8.63977e-47
ENSG00000158042.9|MRPL17|protein_coding	chr11|6681822|6681823|-	674.5	247	chr11|6681937|6681938|-	3328	3581	-1.56568	shorten	6.73528e-48	1.00994e-46
ENSG00000164134.14|NAA15|protein_coding	chr4|139390634|139390635|+	533	104	chr4|139388204|139388205|+	39.5	126	-4.04088	shorten	1.21842e-47	1.82218e-46
ENSG00000143761.17|ARF1|protein_coding	chr1|228099208|228099209|+	5087	4007	chr1|228099122|228099123|+	2821.5	3568.5	-0.681069	shorten	1.71863e-47	2.56351e-46
ENSG00000198162.12|MAN1A2|protein_coding	chr1|117528867|117528868|+	496	373	chr1|117525350|117525351|+	67.5	355	-2.80217	shorten	1.90598e-47	2.83551e-46
ENSG00000168118.12|RAB4A|protein_coding	chr1|229305500|229305501|+	165	47	chr1|229303993|229303994|+	219.5	682	-3.45969	shorten	2.41382e-47	3.58165e-46
ENSG00000163512.14|AZI2|protein_coding	chr3|28323536|28323537|-	505.5	650.5	chr3|28331690|28331691|-	350.5	67.5	2.74162	lengthen	2.36648e-48	4.63748e-46
ENSG00000114331.16|ACAP2|protein_coding	chr3|195274745|195274746|-	561	544.5	chr3|195278792|195278793|-	83.5	461.5	-2.52365	shorten	3.15032e-47	4.66231e-46
ENSG00000100852.14|ARHGAP5|protein_coding	chr14|32158003|32158004|+	250	129.5	chr14|32156012|32156013|+	69	345	-3.27176	shorten	4.49907e-47	6.6411e-46
ENSG00000157216.17|SSBP3|protein_coding	chr1|54225432|54225433|-	750	514.5	chr1|54226524|54226525|-	1628.5	2820.5	-1.33916	shorten	5.05516e-47	7.44261e-46
ENSG00000213047.13|DENND1B|protein_coding	chr1|197504750|197504751|-	245	201.5	chr1|197510384|197510385|-	13.5	252.5	-4.52361	shorten	5.23966e-47	7.69432e-46
ENSG00000134186.12|PRPF38B|protein_coding	chr1|108701182|108701183|+	620	549.5	chr1|108700082|108700083|+	57.5	353	-2.79432	shorten	7.41972e-47	1.08676e-45
ENSG00000183495.15|EP400|protein_coding	chr12|132080454|132080455|+	685.5	217	chr12|132078907|132078908|+	171	300	-2.45952	shorten	8.48715e-47	1.23991e-45
ENSG00000170759.11|KIF5B|protein_coding	chr10|32009017|32009018|-	5095	3451.5	chr10|32009265|32009266|-	754.5	1075	-1.06553	shorten	9.31171e-47	1.35688e-45
ENSG00000105810.10|CDK6|protein_coding	chr7|92604924|92604925|-	2779.5	1268	chr7|92605032|92605033|-	1656	1519.5	-1.03662	shorten	1.07521e-46	1.56276e-45
ENSG00000108424.11|KPNB1|protein_coding	chr17|47685502|47685503|+	799.5	107.5	chr17|47683637|47683638|+	1925	1048.5	-2.02971	shorten	1.08823e-46	1.57766e-45
ENSG00000146463.12|ZMYM4|protein_coding	chr1|35421937|35421938|+	421.5	80	chr1|35420176|35420177|+	14.5	95	-5.13722	shorten	1.12743e-46	1.63032e-45
ENSG00000116030.17|SUMO1|protein_coding	chr2|202206483|202206484|-	3902	3151.5	chr2|202206600|202206601|-	563	1022	-1.16096	shorten	1.32026e-46	1.90432e-45
ENSG00000117151.13|CTBS|protein_coding	chr1|84553122|84553123|-	213	41.5	chr1|84563296|84563297|-	3	91	-7.26175	shorten	1.34678e-46	1.93766e-45
ENSG00000054523.20|KIF1B|protein_coding	chr1|10381598|10381599|+	396.5	472	chr1|10376643|10376644|+	22.5	327.5	-3.61116	shorten	2.3284e-46	3.34149e-45
ENSG00000086619.15|ERO1B|protein_coding	chr1|236215556|236215557|-	155.5	72.5	chr1|236218384|236218385|-	18	223	-4.73653	shorten	2.53143e-46	3.62371e-45
ENSG00000133195.12|SLC39A11|protein_coding	chr17|72645949|72645950|-	442.5	409	chr17|72647467|72647468|-	61	394.5	-2.80336	shorten	4.01394e-46	5.7171e-45
ENSG00000109466.14|KLHL2|protein_coding	chr4|165323145|165323146|+	355.5	231.5	chr4|165322575|165322576|+	33.5	251.5	-3.54249	shorten	4.7395e-46	6.73364e-45
ENSG00000160007.20|ARHGAP35|protein_coding	chr19|47005073|47005074|+	386.5	249	chr19|47004557|47004558|+	94	392.5	-2.73039	shorten	6.2233e-46	8.8197e-45
ENSG00000137500.10|CCDC90B|protein_coding	chr11|83261463|83261464|-	682	554	chr11|83261762|83261763|-	641	1476	-1.50012	shorten	8.08341e-46	1.14274e-44
ENSG00000174579.5|MSL2|protein_coding	chr3|136148923|136148924|-	568	81	chr3|136149447|136149448|-	1518	1027	-2.2506	shorten	8.29893e-46	1.17029e-44
ENSG00000091164.13|TXNL1|protein_coding	chr18|56602823|56602824|-	2571	2168	chr18|56602900|56602901|-	877	1520	-1.02949	shorten	9.80172e-46	1.37879e-44
ENSG00000102081.16|FMR1|protein_coding	chrX|147951063|147951064|+	240.5	144	chrX|147948532|147948533|+	174	665.5	-2.71621	shorten	1.39865e-45	1.9626e-44
ENSG00000166233.15|ARIH1|protein_coding	chr15|72586553|72586554|+	1121	828.5	chr15|72583467|72583468|+	148.5	445.5	-2.04864	shorten	1.50598e-45	2.108e-44
ENSG00000140455.17|USP3|protein_coding	chr15|63594632|63594633|+	223	37.5	chr15|63591455|63591456|+	719	1071	-3.14526	shorten	1.69945e-45	2.37297e-44
ENSG00000143179.16|UCK2|protein_coding	chr1|165911617|165911618|+	1152	359	chr1|165908107|165908108|+	2345	1838	-1.32903	shorten	1.75771e-45	2.4483e-44
ENSG00000185129.8|PURA|protein_coding	chr5|140119412|140119413|+	358.5	91.5	chr5|140115970|140115971|+	163	311.5	-2.88723	shorten	2.07452e-45	2.88252e-44
ENSG00000146731.11|CCT6A|protein_coding	chr7|56063988|56063989|+	2327	1027.5	chr7|56063400|56063401|+	5804	4607	-0.848666	shorten	2.13265e-45	2.95606e-44
ENSG00000182247.11|UBE2E2|protein_coding	chr3|23590578|23590579|+	817	498	chr3|23589953|23589954|+	20	174	-3.8531	shorten	3.58252e-45	4.94162e-44
ENSG00000166128.13|RAB8B|protein_coding	chr15|63267771|63267772|+	643.5	713.5	chr15|63264080|63264081|+	61.5	417	-2.64597	shorten	3.89351e-45	5.35758e-44
ENSG00000149480.7|MTA2|protein_coding	chr11|62593214|62593215|-	4462.5	5178.5	chr11|62593269|62593270|-	1839.5	3489	-0.701937	shorten	6.90655e-45	9.45781e-44
ENSG00000090686.16|USP48|protein_coding	chr1|21678911|21678912|-	604	521	chr1|21679231|21679232|-	320	925	-1.74438	shorten	8.56878e-45	1.17059e-43
ENSG00000136021.19|SCYL2|protein_coding	chr12|100341720|100341721|+	268.5	112	chr12|100340079|100340080|+	87	316.5	-3.12498	shorten	1.17051e-44	1.5952e-43
ENSG00000086065.14|CHMP5|protein_coding	chr9|33281511|33281512|+	860.5	446.5	chr9|33281164|33281165|+	117.5	312	-2.35081	shorten	1.49541e-44	2.03312e-43
ENSG00000188846.14|RPL14|protein_coding	chr3|40462366|40462367|+	3914	1340.5	chr3|40462282|40462283|+	3161.5	1957	-0.850852	shorten	2.27785e-44	3.08951e-43
ENSG00000075785.14|RAB7A|protein_coding	chr3|128814795|128814796|+	668	278.5	chr3|128752478|128752479|+	31	157	-4.39602	shorten	2.81762e-44	3.8125e-43
ENSG00000116191.19|RALGPS2|protein_coding	chr1|178921838|178921839|+	201	96.5	chr1|178916648|178916649|+	14.5	177.5	-4.72596	shorten	3.01543e-44	4.07047e-43
ENSG00000099804.9|CDC34|protein_coding	chr19|542083|542084|+	852.5	969	chr19|541583|541584|+	93	491.5	-2.2226	shorten	3.64427e-44	4.90768e-43
ENSG00000135597.19|REPS1|protein_coding	chr6|138904861|138904862|-	1111.5	946.5	chr6|138904937|138904938|-	391	920.5	-1.47199	shorten	3.81022e-44	5.11903e-43
ENSG00000188529.15|SRSF10|protein_coding	chr1|23966453|23966454|-	219	149	chr1|23967461|23967462|-	152	675	-2.67557	shorten	3.88209e-44	5.20328e-43
ENSG00000129292.21|PHF20L1|protein_coding	chr8|132848804|132848805|+	181.5	157	chr8|132813185|132813186|+	483	30.5	3.77544	lengthen	3.80357e-45	6.97279e-43
ENSG00000100749.9|VRK1|protein_coding	chr14|96881601|96881602|+	1641	587.5	chr14|96881403|96881404|+	1555	1282	-1.19621	shorten	5.41555e-44	7.24155e-43
ENSG00000197930.13|ERO1A|protein_coding	chr14|52639916|52639917|-	380.5	201.5	chr14|52643404|52643405|-	86.5	316.5	-2.78838	shorten	1.22493e-43	1.63027e-42
ENSG00000213064.10|SFT2D2|protein_coding	chr1|168253017|168253018|+	377	123.5	chr1|168242848|168242849|+	48	177	-3.5579	shorten	2.93309e-43	3.89456e-42
ENSG00000173726.11|TOMM20|protein_coding	chr1|235111597|235111598|-	1161	1136	chr1|235112025|235112026|-	41	286.5	-2.91054	shorten	1.10029e-42	1.45757e-41
ENSG00000174574.16|AKIRIN1|protein_coding	chr1|39005881|39005882|+	330	531	chr1|39004280|39004281|+	22	399.5	-3.49417	shorten	1.19299e-42	1.57669e-41
ENSG00000108960.9|MMD|protein_coding	chr17|55392622|55392623|-	1223	2045	chr17|55419662|55419663|-	276	91.5	2.34316	lengthen	8.99067e-44	1.59669e-41
ENSG00000155189.12|AGPAT5|protein_coding	chr8|6761448|6761449|+	186	111.5	chr8|6757504|6757505|+	112	535.5	-3.08316	shorten	1.45162e-42	1.91406e-41
ENSG00000144736.14|SHQ1|protein_coding	chr3|72749280|72749281|-	1774	1189	chr3|72749634|72749635|-	684.5	1053.5	-1.19742	shorten	1.99886e-42	2.62952e-41
ENSG00000053254.16|FOXN3|protein_coding	chr14|89156189|89156190|-	365.5	267	chr14|89161636|89161637|-	124.5	481	-2.39738	shorten	2.3059e-42	3.02642e-41
ENSG00000168264.11|IRF2BP2|protein_coding	chr1|234604270|234604271|-	856.5	247	chr1|234606748|234606749|-	799.5	735.5	-1.66321	shorten	3.63413e-42	4.7587e-41
ENSG00000130508.11|PXDN|protein_coding	chr2|1631893|1631894|-	1235	1044.5	chr2|1633828|1633829|-	62.5	299.5	-2.51341	shorten	3.78045e-42	4.93892e-41
ENSG00000135837.17|CEP350|protein_coding	chr1|180114872|180114873|+	409.5	381.5	chr1|180111191|180111192|+	86	449	-2.50451	shorten	3.94491e-42	5.14196e-41
ENSG00000104442.10|ARMC1|protein_coding	chr8|65602458|65602459|-	1185.5	658	chr8|65603292|65603293|-	113.5	297	-2.25438	shorten	4.85463e-42	6.31324e-41
ENSG00000134056.12|MRPS36|protein_coding	chr5|69229458|69229459|+	855	411.5	chr5|69229342|69229343|+	447	671.5	-1.65774	shorten	6.32389e-42	8.20518e-41
ENSG00000167081.18|PBX3|protein_coding	chr9|125967373|125967374|+	583.5	359	chr9|125966409|125966410|+	52	239.5	-2.87853	shorten	7.85945e-42	1.01743e-40
ENSG00000064651.14|SLC12A2|protein_coding	chr5|128189675|128189676|+	663	352.5	chr5|128187021|128187022|+	68.5	240	-2.71903	shorten	8.47358e-42	1.09444e-40
ENSG00000184661.14|CDCA2|protein_coding	chr8|25511306|25511307|+	575	137.5	chr8|25507872|25507873|+	912.5	836.5	-1.93821	shorten	8.98597e-42	1.15537e-40
ENSG00000138758.12|SEPTIN11|protein_coding	chr4|77038613|77038614|+	1061.5	400	chr4|77034905|77034906|+	66	177.5	-2.81397	shorten	9.31371e-42	1.1948e-40
ENSG00000153147.6|SMARCA5|protein_coding	chr4|143554368|143554369|+	1541	1005.5	chr4|143553412|143553413|+	1604.5	2109	-1.01698	shorten	1.28143e-41	1.64017e-40
ENSG00000040341.18|STAU2|protein_coding	chr8|73420370|73420371|-	52	297.5	chr8|73526838|73526839|-	220.5	121	3.40643	lengthen	1.01895e-42	1.75475e-40
ENSG00000105778.20|AVL9|protein_coding	chr7|32588711|32588712|+	374	292.5	chr7|32584166|32584167|+	115	473	-2.40594	shorten	1.37463e-41	1.75551e-40
ENSG00000138439.12|FAM117B|protein_coding	chr2|202769755|202769756|+	484	407.5	chr2|202766441|202766442|+	57	322	-2.73661	shorten	1.65168e-41	2.1046e-40
ENSG00000178585.15|CTNNBIP1|protein_coding	chr1|9848275|9848276|-	411.5	173.5	chr1|9850109|9850110|-	1014.5	1538	-1.89115	shorten	1.90018e-41	2.41582e-40
ENSG00000105829.13|BET1|protein_coding	chr7|93993244|93993245|-	145.5	51.5	chr7|93994222|93994223|-	215.5	726	-3.27954	shorten	1.95465e-41	2.47952e-40
ENSG00000115145.10|STAM2|protein_coding	chr2|152116801|152116802|-	188	95.5	chr2|152120431|152120432|-	42	267	-3.65859	shorten	1.97454e-41	2.49918e-40
ENSG00000144021.3|CIAO1|protein_coding	chr2|96274125|96274126|+	306.5	149.5	chr2|96271557|96271558|+	777	1567	-2.02977	shorten	2.67339e-41	3.3762e-40
ENSG00000148019.14|CEP78|protein_coding	chr9|78278426|78278427|+	320.5	45	chr9|78271681|78271682|+	175	235	-3.27446	shorten	3.18489e-41	4.01324e-40
ENSG00000137714.3|FDX1|protein_coding	chr11|110463254|110463255|+	596.5	341	chr11|110462563|110462564|+	222	500.5	-1.97496	shorten	5.33509e-41	6.70781e-40
ENSG00000078124.13|ACER3|protein_coding	chr11|77026789|77026790|+	274.5	68.5	chr11|77020571|77020572|+	70	192.5	-3.49117	shorten	7.11991e-41	8.9321e-40
ENSG00000115762.17|PLEKHB2|protein_coding	chr2|131149838|131149839|+	2239.5	3026	chr2|131146888|131146889|+	115	558	-1.89971	shorten	7.73368e-41	9.68073e-40
ENSG00000156802.13|ATAD2|protein_coding	chr8|123319852|123319853|-	482.5	173.5	chr8|123320990|123320991|-	80	211.5	-2.89574	shorten	8.58702e-41	1.07253e-39
ENSG00000099995.19|SF3A1|protein_coding	chr22|30331989|30331990|-	572	278	chr22|30334180|30334181|-	1174	1662	-1.54904	shorten	1.14135e-40	1.42243e-39
ENSG00000056097.16|ZFR|protein_coding	chr5|32354350|32354351|-	369.5	306	chr5|32355424|32355425|-	76	384	-2.59788	shorten	1.26472e-40	1.57274e-39
ENSG00000010072.16|SPRTN|protein_coding	chr1|231355021|231355022|+	159.5	66	chr1|231352749|231352750|+	33	223	-4.01624	shorten	1.525e-40	1.88814e-39
ENSG00000058063.16|ATP11B|protein_coding	chr3|182919055|182919056|+	611.5	820.5	chr3|182914102|182914103|+	51	412.5	-2.61922	shorten	2.25173e-40	2.78186e-39
ENSG00000109184.15|DCUN1D4|protein_coding	chr4|51916832|51916833|+	304	179.5	chr4|51914804|51914805|+	78	323.5	-2.84805	shorten	3.00182e-40	3.70051e-39
ENSG00000107929.16|LARP4B|protein_coding	chr10|809543|809544|-	387.5	159.5	chr10|811806|811807|-	241.5	478	-2.25997	shorten	3.03446e-40	3.73265e-39
ENSG00000009335.19|UBE3C|protein_coding	chr7|157269367|157269368|+	707	484	chr7|157269115|157269116|+	147.5	420	-2.09207	shorten	3.08632e-40	3.78824e-39
ENSG00000163697.18|APBB2|protein_coding	chr4|40812783|40812784|-	225	16.5	chr4|40815313|40815314|-	33.5	91	-5.38992	shorten	3.54346e-40	4.33998e-39
ENSG00000101844.18|ATG4A|protein_coding	chrX|108154662|108154663|+	199	70.5	chrX|108154176|108154177|+	143.5	413	-3.11592	shorten	4.8696e-40	5.95139e-39
ENSG00000134900.13|TPP2|protein_coding	chr13|102679170|102679171|+	1066	564	chr13|102678454|102678455|+	422.5	643	-1.49682	shorten	8.49142e-40	1.03555e-38
ENSG00000111880.16|RNGTT|protein_coding	chr6|88610272|88610273|-	624.5	541	chr6|88612099|88612100|-	48	282.5	-2.97531	shorten	1.11551e-39	1.35749e-38
ENSG00000180964.17|TCEAL8|protein_coding	chrX|103253001|103253002|-	1596	1438	chrX|103253586|103253587|-	141.5	453.5	-1.84091	shorten	1.26333e-39	1.53408e-38
ENSG00000069248.12|NUP133|protein_coding	chr1|229441297|229441298|-	616	320.5	chr1|229441888|229441889|-	41	183.5	-3.10053	shorten	2.11857e-39	2.56712e-38
ENSG00000165632.9|TAF3|protein_coding	chr10|8015541|8015542|+	173.5	46.5	chr10|8015052|8015053|+	7	102	-5.86304	shorten	2.1285e-39	2.57367e-38
ENSG00000146416.19|AIG1|protein_coding	chr6|143340301|143340302|+	486	174	chr6|143061593|143061594|+	267	425	-2.1613	shorten	2.4167e-39	2.91595e-38
ENSG00000060339.14|CCAR1|protein_coding	chr10|68792374|68792375|+	445.5	356.5	chr10|68771441|68771442|+	366	980.5	-2.49931	shorten	2.87288e-39	3.45902e-38
ENSG00000104756.17|KCTD9|protein_coding	chr8|25427849|25427850|-	671	307.5	chr8|25428026|25428027|-	846	1114.5	-1.57339	shorten	2.90523e-39	3.49057e-38
ENSG00000113441.16|LNPEP|protein_coding	chr5|97037503|97037504|+	1224.5	1162.5	chr5|97029034|97029035|+	57.5	303	-2.50606	shorten	4.02049e-39	4.82035e-38
ENSG00000100650.16|SRSF5|protein_coding	chr14|69772003|69772004|+	2613	1060.5	chr14|69771669|69771670|+	598	593.5	-1.28839	shorten	4.25955e-39	5.09621e-38
ENSG00000012048.25|BRCA1|protein_coding	chr17|43044295|43044296|-	958	391	chr17|43148372|43148373|-	98	218	-2.4572	shorten	4.83998e-39	5.77849e-38
ENSG00000149269.10|PAK1|protein_coding	chr11|77322016|77322017|-	227	104.5	chr11|77322975|77322976|-	418	997.5	-2.38167	shorten	6.24152e-39	7.43618e-38
ENSG00000065135.12|GNAI3|protein_coding	chr1|109594352|109594353|+	189	61	chr1|109592774|109592775|+	82	273.5	-3.36918	shorten	6.516e-39	7.74695e-38
ENSG00000117713.21|ARID1A|protein_coding	chr1|26782101|26782102|+	273	234	chr1|26781122|26781123|+	28	260.5	-3.49344	shorten	6.99673e-39	8.30113e-38
ENSG00000127124.16|HIVEP3|protein_coding	chr1|41847188|41847189|-	649.5	252	chr1|42014793|42014794|-	23	123	-3.81928	shorten	7.82484e-39	9.24503e-38
ENSG00000181788.4|SIAH2|protein_coding	chr3|150741125|150741126|-	1398.5	807.5	chr3|150742066|150742067|-	173.5	363.5	-1.85754	shorten	7.84483e-39	9.24941e-38
ENSG00000164830.19|OXR1|protein_coding	chr8|106752676|106752677|+	327	409.5	chr8|106750975|106750976|+	19.5	292	-3.5895	shorten	9.39377e-39	1.10528e-37
ENSG00000043093.15|DCUN1D1|protein_coding	chr3|182941438|182941439|-	271	230	chr3|182945028|182945029|-	27	254	-3.48933	shorten	1.05732e-38	1.24148e-37
ENSG00000035862.13|TIMP2|protein_coding	chr17|78853236|78853237|-	192.5	76.5	chr17|78855543|78855544|-	665	1520	-2.53005	shorten	1.14494e-38	1.34159e-37
ENSG00000198252.12|STYX|protein_coding	chr14|52774941|52774942|+	529.5	545.5	chr14|52771176|52771177|+	165	637.5	-1.89737	shorten	1.21141e-38	1.41655e-37
ENSG00000105339.11|DENND3|protein_coding	chr8|141195798|141195799|+	137	103	chr8|141194247|141194248|+	56	439.5	-3.34063	shorten	1.63231e-38	1.9048e-37
ENSG00000198625.14|MDM4|protein_coding	chr1|204558118|204558119|+	721.5	517.5	chr1|204549724|204549725|+	64.5	268	-2.58653	shorten	2.00079e-38	2.33002e-37
ENSG00000113300.13|CNOT6|protein_coding	chr5|180578351|180578352|+	819	370.5	chr5|180576818|180576819|+	397	567	-1.66571	shorten	2.09116e-38	2.43028e-37
ENSG00000110713.18|NUP98|protein_coding	chr11|3675019|3675020|-	493	538.5	chr11|3711835|3711836|-	471.5	116.5	2.1458	lengthen	1.79282e-39	2.99664e-37
ENSG00000143612.21|C1orf43|protein_coding	chr1|154206723|154206724|-	1424.5	322	chr1|154211806|154211807|-	24	85	-3.98522	shorten	3.8707e-38	4.48922e-37
ENSG00000001629.10|ANKIB1|protein_coding	chr7|92401376|92401377|+	680	310.5	chr7|92400370|92400371|+	61	192.5	-2.79562	shorten	5.13651e-38	5.93309e-37
ENSG00000164576.12|SAP30L|protein_coding	chr5|154461046|154461047|+	252	66.5	chr5|154456144|154456145|+	316.5	521	-2.65297	shorten	5.66849e-38	6.53429e-37
ENSG00000117500.13|TMED5|protein_coding	chr1|93151847|93151848|-	347	291	chr1|93156258|93156259|-	15	192.5	-3.95238	shorten	7.55206e-38	8.68792e-37
ENSG00000114127.11|XRN1|protein_coding	chr3|142306610|142306611|-	405.5	171.5	chr3|142311263|142311264|-	22.5	134.5	-3.78333	shorten	8.47552e-38	9.73058e-37
ENSG00000153113.24|CAST|protein_coding	chr5|96774678|96774679|+	318	173.5	chr5|96772812|96772813|+	143.5	416.5	-2.39482	shorten	1.05133e-37	1.20458e-36
ENSG00000145287.11|PLAC8|protein_coding	chr4|83086120|83086121|-	281	235	chr4|83090806|83090807|-	825.5	2391	-1.76702	shorten	3.11144e-37	3.54355e-36
ENSG00000101782.15|RIOK3|protein_coding	chr18|23483132|23483133|+	930.5	909	chr18|23481481|23481482|+	36.5	250	-2.81548	shorten	4.16341e-37	4.73213e-36
ENSG00000133739.16|LRRCC1|protein_coding	chr8|85146074|85146075|+	453	109	chr8|85145585|85145586|+	62	139.5	-3.27011	shorten	4.76357e-37	5.40347e-36
ENSG00000100815.12|TRIP11|protein_coding	chr14|91965995|91965996|-	112	37.5	chr14|91969518|91969519|-	204	751.5	-3.42059	shorten	5.35763e-37	6.05317e-36
ENSG00000120265.21|PCMT1|protein_coding	chr6|149811418|149811419|+	944	556	chr6|149810903|149810904|+	693.5	1012.5	-1.30911	shorten	1.09144e-36	1.23069e-35
ENSG00000120868.14|APAF1|protein_coding	chr12|98732579|98732580|+	14	129.5	chr12|98654035|98654036|+	68	3	7.71037	lengthen	8.61532e-38	1.39888e-35
ENSG00000148400.13|NOTCH1|protein_coding	chr9|136494444|136494445|-	945	824	chr9|136495734|136495735|-	150	461.5	-1.81723	shorten	1.24826e-36	1.40473e-35
ENSG00000143870.13|PDIA6|protein_coding	chr2|10783392|10783393|-	1171.5	750	chr2|10783860|10783861|-	3191.5	3930.5	-0.968341	shorten	1.31454e-36	1.47639e-35
ENSG00000117697.15|NSL1|protein_coding	chr1|212737758|212737759|-	1180.5	486.5	chr1|212784286|212784287|-	53	155	-2.86948	shorten	1.40613e-36	1.57614e-35
ENSG00000117155.17|SSX2IP|protein_coding	chr1|84646029|84646030|-	117.5	52.5	chr1|84647343|84647344|-	181.5	747.5	-3.20742	shorten	1.48856e-36	1.66526e-35
ENSG00000105011.9|ASF1B|protein_coding	chr19|14119515|14119516|-	1172	352	chr19|14120798|14120799|-	20	91.5	-3.94918	shorten	1.56623e-36	1.7487e-35
ENSG00000051825.15|MPHOSPH9|protein_coding	chr12|123152325|123152326|-	323.5	159.5	chr12|123156777|123156778|-	47	199.5	-3.09864	shorten	3.56899e-36	3.97698e-35
ENSG00000134758.14|RNF138|protein_coding	chr18|32131559|32131560|+	350	163	chr18|32129300|32129301|+	35.5	168.5	-3.35643	shorten	4.52087e-36	5.02781e-35
ENSG00000139971.15|ARMH4|protein_coding	chr14|58265365|58265366|-	251	99.5	chr14|58273935|58273936|-	147	363.5	-2.64261	shorten	5.8298e-36	6.45824e-35
ENSG00000003393.16|ALS2|protein_coding	chr2|201700553|201700554|-	334.5	752	chr2|201759454|201759455|-	102.5	10	4.72449	lengthen	5.62051e-37	8.8726e-35
ENSG00000057252.13|SOAT1|protein_coding	chr1|179358676|179358677|+	281	117	chr1|179354002|179354003|+	26	145	-3.76844	shorten	8.10851e-36	8.96511e-35
ENSG00000055211.14|GINM1|protein_coding	chr6|149591739|149591740|+	225	57	chr6|149590918|149590919|+	252	435.5	-2.98245	shorten	8.3978e-36	9.26693e-35
ENSG00000177853.15|ZNF518A|protein_coding	chr10|96162732|96162733|+	288	199	chr10|96161722|96161723|+	13.5	161.5	-4.14678	shorten	9.41209e-36	1.03661e-34
ENSG00000180370.10|PAK2|protein_coding	chr3|196830693|196830694|+	956	2579	chr3|196829344|196829345|+	363.5	334	1.55617	lengthen	6.92885e-37	1.06423e-34
ENSG00000197965.12|MPZL1|protein_coding	chr1|167790820|167790821|+	1614	856.5	chr1|167790161|167790162|+	399	554	-1.38946	shorten	1.15652e-35	1.27128e-34
ENSG00000128989.11|ARPP19|protein_coding	chr15|52547245|52547246|-	1110.5	941.5	chr15|52551186|52551187|-	1177.5	2034.5	-1.02479	shorten	1.28906e-35	1.41424e-34
ENSG00000155008.16|APOOL|protein_coding	chrX|85093314|85093315|+	471	317.5	chrX|85087766|85087767|+	60	251.5	-2.6396	shorten	1.38827e-35	1.52015e-34
ENSG00000115935.19|WIPF1|protein_coding	chr2|174559574|174559575|-	366.5	125	chr2|174562173|174562174|-	66	179	-2.99526	shorten	1.68283e-35	1.8356e-34
ENSG00000164164.17|OTUD4|protein_coding	chr4|145133650|145133651|-	604	411	chr4|145137129|145137130|-	46	215	-2.82802	shorten	1.69601e-35	1.84645e-34
ENSG00000071994.11|PDCD2|protein_coding	chr6|170577130|170577131|-	1647.5	874	chr6|170577364|170577365|-	890.5	1013.5	-1.10632	shorten	1.98567e-35	2.15766e-34
ENSG00000171208.10|NETO2|protein_coding	chr16|47081793|47081794|-	345	101.5	chr16|47082829|47082830|-	1444	1658.5	-1.94623	shorten	2.27049e-35	2.46245e-34
ENSG00000165434.8|PGM2L1|protein_coding	chr11|74330320|74330321|-	417.5	847.5	chr11|74333676|74333677|-	151	1063.5	-1.80725	shorten	2.49277e-35	2.69836e-34
ENSG00000188554.15|NBR1|protein_coding	chr17|43211686|43211687|+	247.5	203	chr17|43210108|43210109|+	123	523	-2.40114	shorten	2.50489e-35	2.70633e-34
ENSG00000177425.11|PAWR|protein_coding	chr12|79587792|79587793|-	94.5	14	chr12|79592495|79592496|-	37.5	181	-5.43781	shorten	2.87593e-35	3.10131e-34
ENSG00000139668.9|WDFY2|protein_coding	chr13|51766792|51766793|+	185.5	72.5	chr13|51759991|51759992|+	59	229.5	-3.33635	shorten	3.22006e-35	3.46583e-34
ENSG00000171603.18|CLSTN1|protein_coding	chr1|9729027|9729028|-	1259	837	chr1|9729984|9729985|-	101	284.5	-2.08853	shorten	3.81755e-35	4.10116e-34
ENSG00000033800.14|PIAS1|protein_coding	chr15|68198598|68198599|+	5	87	chr15|68191461|68191462|+	475	189	6.18854	lengthen	3.31873e-36	4.96325e-34
ENSG00000095794.21|CREM|protein_coding	chr10|35211870|35211871|+	119	283	chr10|35179845|35179846|+	155	30.5	3.59157	lengthen	3.80077e-36	5.5384e-34
ENSG00000197323.12|TRIM33|protein_coding	chr1|114392786|114392787|-	614.5	308.5	chr1|114395919|114395920|-	261.5	461	-1.88403	shorten	5.89687e-35	6.3111e-34
ENSG00000138821.14|SLC39A8|protein_coding	chr4|102261666|102261667|-	1475.5	1049	chr4|102263006|102263007|-	159.5	381	-1.74829	shorten	6.88143e-35	7.35097e-34
ENSG00000107362.14|ABHD17B|protein_coding	chr9|71865152|71865153|-	1314	1062	chr9|71865440|71865441|-	104.5	331	-1.98018	shorten	1.02354e-34	1.09132e-33
ENSG00000205133.12|TRIQK|protein_coding	chr8|92883543|92883544|-	86	17	chr8|92885714|92885715|-	22	162	-5.25316	shorten	1.12575e-34	1.19806e-33
ENSG00000173611.18|SCAI|protein_coding	chr9|124952786|124952787|-	11	115.5	chr9|125052204|125052205|-	325.5	153	4.52748	lengthen	9.8953e-36	1.40587e-33
ENSG00000115163.15|CENPA|protein_coding	chr2|26801061|26801062|+	354	218.5	chr2|26794040|26794041|+	85.5	298.5	-2.52028	shorten	1.67244e-34	1.77322e-33
ENSG00000109171.15|SLAIN2|protein_coding	chr4|48424595|48424596|+	176	116.5	chr4|48422523|48422524|+	191.5	716	-2.50055	shorten	1.84845e-34	1.95619e-33
ENSG00000104731.14|KLHDC4|protein_coding	chr16|87698147|87698148|-	388	224.5	chr16|87707812|87707813|-	130.5	355	-2.22586	shorten	2.36161e-34	2.49461e-33
ENSG00000134330.19|IAH1|protein_coding	chr2|9488620|9488621|+	477.5	233.5	chr2|9488464|9488465|+	921.5	1322.5	-1.54891	shorten	2.75857e-34	2.90852e-33
ENSG00000100380.15|ST13|protein_coding	chr22|40826137|40826138|-	2747.5	2923.5	chr22|40826504|40826505|-	753	1493.5	-0.894523	shorten	3.21817e-34	3.38682e-33
ENSG00000112972.15|HMGCS1|protein_coding	chr5|43289395|43289396|-	2354.5	1716	chr5|43290753|43290754|-	171.5	389	-1.63869	shorten	3.68102e-34	3.86677e-33
ENSG00000091140.15|DLD|protein_coding	chr7|107919963|107919964|+	1420	1197.5	chr7|107919741|107919742|+	2017	3061	-0.836097	shorten	5.10881e-34	5.35671e-33
ENSG00000185619.19|PCGF3|protein_coding	chr4|770086|770087|+	732	833	chr4|766598|766599|+	181.5	645.5	-1.64005	shorten	5.38182e-34	5.63257e-33
ENSG00000115355.18|CCDC88A|protein_coding	chr2|55287846|55287847|-	203	83	chr2|55290901|55290902|-	113	324	-2.88041	shorten	1.21628e-33	1.26828e-32
ENSG00000146729.10|NIPSNAP2|protein_coding	chr7|56000175|56000176|+	1456	973	chr7|56000109|56000110|+	448.5	715	-1.27594	shorten	1.27198e-33	1.32393e-32
ENSG00000196704.14|AMZ2|protein_coding	chr17|68257154|68257155|+	1893.5	2098	chr17|68257014|68257015|+	229.5	662.5	-1.39822	shorten	1.27833e-33	1.3281e-32
ENSG00000138698.15|RAP1GDS1|protein_coding	chr4|98443856|98443857|+	912.5	577.5	chr4|98442663|98442664|+	1701.5	2259	-1.07387	shorten	1.58408e-33	1.64276e-32
ENSG00000117000.9|RLF|protein_coding	chr1|40240919|40240920|+	635.5	376.5	chr1|40240680|40240681|+	254	493	-1.68313	shorten	1.83992e-33	1.9046e-32
ENSG00000130939.20|UBE4B|protein_coding	chr1|10181230|10181231|+	749.5	590.5	chr1|10180230|10180231|+	29	185	-3.01191	shorten	1.93812e-33	2.00261e-32
ENSG00000067066.17|SP100|protein_coding	chr2|230545595|230545596|+	68.5	216.5	chr2|230470526|230470527|+	147.5	35.5	3.67425	lengthen	1.54598e-34	2.14287e-32
ENSG00000134001.15|EIF2S1|protein_coding	chr14|67386514|67386515|+	972	323.5	chr14|67383857|67383858|+	2274	1737	-1.19728	shorten	2.32925e-33	2.40238e-32
ENSG00000166012.17|TAF1D|protein_coding	chr11|93730202|93730203|-	1524	649.5	chr11|93730281|93730282|-	1346	1190.5	-1.05259	shorten	2.53485e-33	2.6097e-32
ENSG00000100503.27|NIN|protein_coding	chr14|50725832|50725833|-	279	680.5	chr14|50727235|50727236|-	183	73.5	2.60324	lengthen	2.27257e-34	3.075e-32
ENSG00000042088.14|TDP1|protein_coding	chr14|90044761|90044762|+	401.5	106	chr14|90043338|90043339|+	639	666	-2.00203	shorten	3.03784e-33	3.12189e-32
ENSG00000136718.10|IMP4|protein_coding	chr2|130347808|130347809|+	619.5	249	chr2|130346623|130346624|+	181.5	298	-2.0697	shorten	4.84257e-33	4.96757e-32
ENSG00000198464.14|ZNF480|protein_coding	chr19|52325918|52325919|+	171.5	72	chr19|52321712|52321713|+	459	1067	-2.56286	shorten	5.43509e-33	5.56533e-32
ENSG00000111530.13|CAND1|protein_coding	chr12|67314617|67314618|+	1323.5	407.5	chr12|67313179|67313180|+	1785	1209	-1.1295	shorten	6.17655e-33	6.31319e-32
ENSG00000134242.16|PTPN22|protein_coding	chr1|113813817|113813818|-	536	253.5	chr1|113814678|113814679|-	61	184.5	-2.66685	shorten	7.31988e-33	7.46838e-32
ENSG00000109118.14|PHF12|protein_coding	chr17|28905252|28905253|-	207.5	75	chr17|28905749|28905750|-	228.5	481	-2.541	shorten	8.0069e-33	8.1547e-32
ENSG00000054267.22|ARID4B|protein_coding	chr1|235166903|235166904|-	659	601.5	chr1|235167296|235167297|-	82.5	332	-2.16263	shorten	1.00379e-32	1.02049e-31
ENSG00000091436.17|MAP3K20|protein_coding	chr2|173267517|173267518|+	225.5	267	chr2|173227142|173227143|+	1194.5	385	1.88672	lengthen	8.55975e-34	1.13128e-31
ENSG00000101126.18|ADNP|protein_coding	chr20|50889049|50889050|-	92.5	310	chr20|50890345|50890346|-	681.5	514.5	2.17805	lengthen	8.77832e-34	1.1338e-31
ENSG00000143337.19|TOR1AIP1|protein_coding	chr1|179920067|179920068|+	453.5	252.5	chr1|179918397|179918398|+	104	280	-2.31896	shorten	1.23488e-32	1.25318e-31
ENSG00000092820.19|EZR|protein_coding	chr6|158765748|158765749|-	1516.5	1548	chr6|158766556|158766557|-	338	812	-1.24037	shorten	1.42553e-32	1.44408e-31
ENSG00000177479.20|ARIH2|protein_coding	chr3|48984172|48984173|+	122	211	chr3|48928661|48928662|+	313.5	78.5	2.83394	lengthen	1.5084e-33	1.90494e-31
ENSG00000135341.19|MAP3K7|protein_coding	chr6|90513581|90513582|-	542	81.5	chr6|90515694|90515695|-	320.5	245.5	-2.34049	shorten	2.03366e-32	2.05646e-31
ENSG00000137845.15|ADAM10|protein_coding	chr15|58595395|58595396|-	966.5	736	chr15|58596970|58596971|-	50.5	216	-2.50755	shorten	2.24178e-32	2.26288e-31
ENSG00000028203.19|VEZT|protein_coding	chr12|95301165|95301166|+	218.5	157	chr12|95300914|95300915|+	87	374.5	-2.73542	shorten	2.43284e-32	2.45139e-31
ENSG00000155508.14|CNOT8|protein_coding	chr5|154876790|154876791|+	704.5	509	chr5|154875778|154875779|+	156.5	398	-1.82013	shorten	3.11876e-32	3.13697e-31
ENSG00000164329.15|TENT2|protein_coding	chr5|79686639|79686640|+	85.5	81.5	chr5|79685327|79685328|+	21	343.5	-4.15957	shorten	3.19313e-32	3.2061e-31
ENSG00000197217.13|ENTPD4|protein_coding	chr8|23429162|23429163|-	842	300.5	chr8|23432353|23432354|-	163.5	240	-2.06798	shorten	3.26121e-32	3.26868e-31
ENSG00000187764.12|SEMA4D|protein_coding	chr9|89377235|89377236|-	2160	1244.5	chr9|89377390|89377391|-	809.5	939.5	-1.01703	shorten	3.31085e-32	3.3126e-31
ENSG00000180628.15|PCGF5|protein_coding	chr10|91284255|91284256|+	328.5	174	chr10|91278671|91278672|+	7	101.5	-4.75238	shorten	3.57122e-32	3.56682e-31
ENSG00000100722.20|ZC3H14|protein_coding	chr14|88613507|88613508|+	136	20.5	chr14|88611886|88611887|+	455.5	719.5	-3.393	shorten	4.35712e-32	4.34412e-31
ENSG00000004700.16|RECQL|protein_coding	chr12|21468910|21468911|-	341.5	227.5	chr12|21470148|21470149|-	115	359.5	-2.24032	shorten	4.48835e-32	4.46713e-31
ENSG00000072849.11|DERL2|protein_coding	chr17|5471259|5471260|-	218	26.5	chr17|5474290|5474291|-	826	762.5	-2.91014	shorten	5.43381e-32	5.39866e-31
ENSG00000139977.14|NAA30|protein_coding	chr14|57412745|57412746|+	661.5	334	chr14|57409716|57409717|+	37.5	148.5	-2.96193	shorten	5.7931e-32	5.73558e-31
ENSG00000067955.15|CBFB|protein_coding	chr16|67100468|67100469|+	180	238	chr16|67098867|67098868|+	14.5	261	-3.7797	shorten	6.27545e-32	6.20233e-31
ENSG00000050130.18|JKAMP|protein_coding	chr14|59505357|59505358|+	62.5	20.5	chr14|59504134|59504135|+	54.5	409	-4.55905	shorten	6.87449e-32	6.78259e-31
ENSG00000134265.13|NAPG|protein_coding	chr18|10550799|10550800|+	74	49	chr18|10550357|10550358|+	184.5	1300.5	-3.41784	shorten	9.08595e-32	8.94896e-31
ENSG00000133706.20|LARS1|protein_coding	chr5|146113040|146113041|-	474.5	234	chr5|146114090|146114091|-	268	469	-1.81033	shorten	9.12248e-32	8.96939e-31
ENSG00000165280.18|VCP|protein_coding	chr9|35056563|35056564|-	3785.5	3332.5	chr9|35056906|35056907|-	352.5	686.5	-1.15029	shorten	1.09721e-31	1.07693e-30
ENSG00000169762.17|TAPT1|protein_coding	chr4|16160504|16160505|-	99	13.5	chr4|16162743|16162744|-	50.5	171.5	-4.65775	shorten	1.2457e-31	1.22057e-30
ENSG00000162545.6|CAMK2N1|protein_coding	chr1|20482395|20482396|-	191.5	129.5	chr1|20483391|20483392|-	17	166	-3.84236	shorten	1.91204e-31	1.87024e-30
ENSG00000100731.16|PCNX1|protein_coding	chr14|71115380|71115381|+	260	106	chr14|71110152|71110153|+	170.5	362.5	-2.38744	shorten	2.16676e-31	2.11576e-30
ENSG00000144320.14|LNPK|protein_coding	chr2|175923864|175923865|-	161.5	44.5	chr2|175929780|175929781|-	9.5	88	-5.23994	shorten	2.30441e-31	2.24246e-30
ENSG00000131495.9|NDUFA2|protein_coding	chr5|140645370|140645371|-	629.5	422.5	chr5|140645474|140645475|-	248.5	515.5	-1.64745	shorten	2.33896e-31	2.27219e-30
ENSG00000114978.18|MOB1A|protein_coding	chr2|74153538|74153539|-	417	162.5	chr2|74156084|74156085|-	211	344	-2.01841	shorten	2.96896e-31	2.87928e-30
ENSG00000197771.13|MCMBP|protein_coding	chr10|119829790|119829791|-	1053	303	chr10|119831200|119831201|-	606.5	483	-1.49789	shorten	3.89337e-31	3.76934e-30
ENSG00000166167.18|BTRC|protein_coding	chr10|101557310|101557311|+	328.5	175.5	chr10|101553482|101553483|+	102	284	-2.36053	shorten	4.09821e-31	3.96091e-30
ENSG00000198860.14|TSEN15|protein_coding	chr1|184095839|184095840|+	1235	1187	chr1|184074207|184074208|+	1577	751	0.993978	lengthen	3.52995e-32	4.26824e-30
ENSG00000138386.17|NAB1|protein_coding	chr2|190692762|190692763|+	135	65.5	chr2|190690693|190690694|+	52	256	-3.27821	shorten	4.71883e-31	4.55299e-30
ENSG00000143569.20|UBAP2L|protein_coding	chr1|154270992|154270993|+	38.5	164	chr1|154263501|154263502|+	1110.5	695	2.76209	lengthen	5.26928e-32	6.23861e-30
ENSG00000151422.14|FER|protein_coding	chr5|109196837|109196838|+	382	307.5	chr5|109187665|109187666|+	42.5	226	-2.80195	shorten	7.03024e-31	6.76021e-30
ENSG00000073712.15|FERMT2|protein_coding	chr14|52857274|52857275|-	140.5	107.5	chr14|52858280|52858281|-	31.5	257	-3.41972	shorten	1.76498e-30	1.69432e-29
ENSG00000074356.17|NCBP3|protein_coding	chr17|3802163|3802164|-	151.5	388.5	chr17|3811708|3811709|-	245.5	121.5	2.36643	lengthen	2.99853e-31	3.47769e-29
ENSG00000067141.17|NEO1|protein_coding	chr15|73305201|73305202|+	185	54	chr15|73303391|73303392|+	166	332.5	-2.81521	shorten	3.9324e-30	3.76226e-29
ENSG00000170832.13|USP32|protein_coding	chr17|60177232|60177233|-	581	499	chr17|60179101|60179102|-	307	731.5	-1.47604	shorten	4.39687e-30	4.19956e-29
ENSG00000005175.10|RPAP3|protein_coding	chr12|47661937|47661938|-	272.5	54	chr12|47663293|47663294|-	665	663.5	-2.31472	shorten	4.41058e-30	4.20559e-29
ENSG00000196323.14|ZBTB44|protein_coding	chr11|130226680|130226681|-	267	127	chr11|130233231|130233232|-	137	330.5	-2.37783	shorten	5.20734e-30	4.95701e-29
ENSG00000150768.18|DLAT|protein_coding	chr11|112063863|112063864|+	284	248	chr11|112062627|112062628|+	249	775	-1.8312	shorten	6.31663e-30	6.00291e-29
ENSG00000137996.13|RTCA|protein_coding	chr1|100292766|100292767|+	911.5	595	chr1|100291769|100291770|+	1072	1471	-1.05887	shorten	6.73868e-30	6.39331e-29
ENSG00000143164.16|DCAF6|protein_coding	chr1|168075829|168075830|+	493	795	chr1|168075453|168075454|+	21.5	278	-3.09676	shorten	7.25539e-30	6.87206e-29
ENSG00000054116.12|TRAPPC3|protein_coding	chr1|36136580|36136581|-	1929.5	1063.5	chr1|36137031|36137032|-	491.5	608.5	-1.16729	shorten	7.64147e-30	7.2137e-29
ENSG00000150753.12|CCT5|protein_coding	chr5|10265077|10265078|+	2504.5	1613.5	chr5|10264922|10264923|+	2663.5	2752.5	-0.680567	shorten	8.03737e-30	7.57485e-29
ENSG00000130956.14|HABP4|protein_coding	chr9|96491334|96491335|+	168.5	114	chr9|96490155|96490156|+	52.5	274	-2.96368	shorten	8.84917e-30	8.32613e-29
ENSG00000107672.15|NSMCE4A|protein_coding	chr10|121957095|121957096|-	1482	551	chr10|121967661|121967662|-	169.5	226	-1.84339	shorten	9.29047e-30	8.7269e-29
ENSG00000126351.13|THRA|protein_coding	chr17|40093864|40093865|+	289.5	114.5	chr17|40092646|40092647|+	82	204.5	-2.62431	shorten	9.49939e-30	8.90842e-29
ENSG00000153253.20|SCN3A|protein_coding	chr2|165087527|165087528|-	461	224.5	chr2|165126404|165126405|-	68.5	189	-2.46764	shorten	9.62315e-30	9.00961e-29
ENSG00000116198.14|CEP104|protein_coding	chr1|3812088|3812089|-	421	190.5	chr1|3814782|3814783|-	44	148.5	-2.96656	shorten	1.01151e-29	9.45463e-29
ENSG00000090054.16|SPTLC1|protein_coding	chr9|92031147|92031148|-	257.5	176	chr9|92031964|92031965|-	58	249.5	-2.65184	shorten	1.31562e-29	1.2277e-28
ENSG00000148484.18|RSU1|protein_coding	chr10|16592862|16592863|-	171	108.5	chr10|16593296|16593297|-	75	320.5	-2.78163	shorten	1.33124e-29	1.24024e-28
ENSG00000196352.18|CD55|protein_coding	chr1|207360500|207360501|+	92.5	32	chr1|207359711|207359712|+	48	243.5	-3.88367	shorten	1.41276e-29	1.31402e-28
ENSG00000163577.8|EIF5A2|protein_coding	chr3|170890325|170890326|-	112	61.5	chr3|170893341|170893342|-	92	426	-3.09248	shorten	1.56344e-29	1.4518e-28
ENSG00000106771.13|TMEM245|protein_coding	chr9|109015153|109015154|-	572	360	chr9|109081119|109081120|-	216	8.5	4.23046	lengthen	1.27832e-30	1.45294e-28
ENSG00000162819.12|BROX|protein_coding	chr1|222735182|222735183|+	969.5	670	chr1|222733937|222733938|+	36	163.5	-2.71471	shorten	1.64754e-29	1.5274e-28
ENSG00000094916.16|CBX5|protein_coding	chr12|54230948|54230949|-	4022	2102.5	chr12|54241623|54241624|-	625	655.5	-1.00853	shorten	2.46311e-29	2.26503e-28
ENSG00000136122.18|BORA|protein_coding	chr13|72756193|72756194|+	253.5	92	chr13|72755447|72755448|+	508	767	-2.09099	shorten	3.07725e-29	2.8252e-28
ENSG00000163069.13|SGCB|protein_coding	chr4|52020705|52020706|-	439.5	153.5	chr4|52023937|52023938|-	88	175	-2.49071	shorten	3.1755e-29	2.90602e-28
ENSG00000196642.19|RABL6|protein_coding	chr9|136841186|136841187|+	941	754	chr9|136834339|136834340|+	220.5	22	2.95373	lengthen	2.72505e-30	3.03656e-28
ENSG00000119707.14|RBM25|protein_coding	chr14|73121311|73121312|+	439.5	160.5	chr14|73120127|73120128|+	539.5	638	-1.70316	shorten	3.86424e-29	3.51931e-28
ENSG00000109881.17|CCDC34|protein_coding	chr11|27338512|27338513|-	1591	921.5	chr11|27350333|27350334|-	139	272	-2.88268	shorten	4.05329e-29	3.68558e-28
ENSG00000162368.15|CMPK1|protein_coding	chr1|47378837|47378838|+	868.5	639.5	chr1|47377770|47377771|+	123	318.5	-1.80761	shorten	1.12585e-28	1.01882e-27
ENSG00000135776.5|ABCB10|protein_coding	chr1|229516582|229516583|-	1931.5	626	chr1|229516843|229516844|-	675	502.5	-1.2089	shorten	1.16397e-28	1.05164e-27
ENSG00000133835.18|HSD17B4|protein_coding	chr5|119542331|119542332|+	794	368.5	chr5|119542046|119542047|+	54	147.5	-2.56205	shorten	1.16622e-28	1.05201e-27
ENSG00000153046.18|CDYL|protein_coding	chr6|4955537|4955538|+	167	71.5	chr6|4954256|4954257|+	51	195	-3.17379	shorten	1.43326e-28	1.29084e-27
ENSG00000007392.17|LUC7L|protein_coding	chr16|188990|188991|-	928.5	583.5	chr16|189101|189102|-	246	437	-1.49832	shorten	1.58514e-28	1.42537e-27
ENSG00000129197.15|RPAIN|protein_coding	chr17|5432863|5432864|+	972.5	620	chr17|5432711|5432712|+	1072	1400	-1.03528	shorten	1.67419e-28	1.50306e-27
ENSG00000120727.13|PAIP2|protein_coding	chr5|139369715|139369716|+	1553.5	973	chr5|139368957|139368958|+	186.5	341.5	-1.55117	shorten	1.74103e-28	1.56061e-27
ENSG00000088205.13|DDX18|protein_coding	chr2|117831049|117831050|+	455	337	chr2|117830853|117830854|+	284	631.5	-1.56411	shorten	1.85146e-28	1.65699e-27
ENSG00000124422.12|USP22|protein_coding	chr17|20999596|20999597|-	2483.5	1114	chr17|20999740|20999741|-	929	809	-0.954732	shorten	1.8632e-28	1.66487e-27
ENSG00000069667.16|RORA|protein_coding	chr15|60488285|60488286|-	76	50	chr15|60497260|60497261|-	58	445.5	-3.56596	shorten	2.29099e-28	2.04391e-27
ENSG00000102910.14|LONP2|protein_coding	chr16|48355502|48355503|+	585	538	chr16|48351999|48352000|+	199.5	547.5	-1.58908	shorten	2.41464e-28	2.15084e-27
ENSG00000182944.18|EWSR1|protein_coding	chr22|29300512|29300513|+	274.5	128	chr22|29300334|29300335|+	757	1222.5	-1.79586	shorten	2.53237e-28	2.25219e-27
ENSG00000116991.12|SIPA1L2|protein_coding	chr1|232397974|232397975|-	444	162	chr1|232398701|232398702|-	77.5	164	-2.53333	shorten	2.83143e-28	2.51422e-27
ENSG00000113240.14|CLK4|protein_coding	chr5|178602664|178602665|-	169	70	chr5|178603610|178603611|-	7	88.5	-4.97954	shorten	4.02123e-28	3.5596e-27
ENSG00000145782.13|ATG12|protein_coding	chr5|115829233|115829234|-	209.5	89	chr5|115831581|115831582|-	275	544	-2.22167	shorten	4.68522e-28	4.14092e-27
ENSG00000143476.18|DTL|protein_coding	chr1|212104843|212104844|+	2018	712.5	chr1|212103187|212103188|+	161	200	-1.81282	shorten	4.74736e-28	4.18932e-27
ENSG00000116127.20|ALMS1|protein_coding	chr2|73609913|73609914|+	214	101	chr2|73609714|73609715|+	182	418.5	-2.28309	shorten	6.2028e-28	5.4652e-27
ENSG00000124767.7|GLO1|protein_coding	chr6|38675927|38675928|-	1448.5	590.5	chr6|38676735|38676736|-	192	252	-1.71499	shorten	6.53881e-28	5.75233e-27
ENSG00000103160.12|HSDL1|protein_coding	chr16|84122134|84122135|-	118	39	chr16|84130970|84130971|-	22.5	127	-4.09108	shorten	7.41282e-28	6.51113e-27
ENSG00000089916.18|GPATCH2L|protein_coding	chr14|76206880|76206881|+	68.5	232.5	chr14|76199527|76199528|+	135	48	3.3872	lengthen	6.20872e-29	6.78542e-27
ENSG00000141385.12|AFG3L2|protein_coding	chr18|12328949|12328950|-	473.5	430.5	chr18|12329121|12329122|-	179.5	519	-1.67004	shorten	9.05464e-28	7.94098e-27
ENSG00000164902.14|PHAX|protein_coding	chr5|126627249|126627250|+	457	303	chr5|126624909|126624910|+	159.5	377.5	-1.84985	shorten	9.10254e-28	7.97068e-27
ENSG00000155304.6|HSPA13|protein_coding	chr21|14371117|14371118|-	1284	609.5	chr21|14372798|14372799|-	97	190	-2.01659	shorten	9.38058e-28	8.20151e-27
ENSG00000119318.13|RAD23B|protein_coding	chr9|107330891|107330892|+	665.5	498.5	chr9|107330448|107330449|+	323.5	637.5	-1.41568	shorten	1.00211e-27	8.74803e-27
ENSG00000144815.18|NXPE3|protein_coding	chr3|101827390|101827391|+	406.5	201	chr3|101822618|101822619|+	36.5	137	-2.91823	shorten	1.09972e-27	9.58542e-27
ENSG00000136381.13|IREB2|protein_coding	chr15|78501449|78501450|+	1209.5	786.5	chr15|78498518|78498519|+	85.5	224	-2.01163	shorten	1.14703e-27	9.98252e-27
ENSG00000025796.14|SEC63|protein_coding	chr6|107870765|107870766|-	962.5	1027.5	chr6|107871444|107871445|-	233	633.5	-1.36208	shorten	1.25475e-27	1.09033e-26
ENSG00000080345.18|RIF1|protein_coding	chr2|151482168|151482169|+	305.5	79	chr2|151475440|151475441|+	29.5	91	-3.80354	shorten	1.26991e-27	1.10181e-26
ENSG00000113597.18|TRAPPC13|protein_coding	chr5|65666064|65666065|+	245	110.5	chr5|65664759|65664760|+	119.5	281.5	-2.34642	shorten	1.30331e-27	1.12907e-26
ENSG00000131437.16|KIF3A|protein_coding	chr5|132692632|132692633|-	182.5	126	chr5|132696590|132696591|-	59.5	271.5	-2.71981	shorten	1.90323e-27	1.64628e-26
ENSG00000166025.18|AMOTL1|protein_coding	chr11|94876669|94876670|+	549.5	137	chr11|94871168|94871169|+	32.5	82	-3.35447	shorten	2.65671e-27	2.29106e-26
ENSG00000143437.21|ARNT|protein_coding	chr1|150809715|150809716|-	146.5	300.5	chr1|150810097|150810098|-	557.5	305	1.92056	lengthen	2.19024e-28	2.34852e-26
ENSG00000163607.18|GTPBP8|protein_coding	chr3|113004917|113004918|+	166	37.5	chr3|113001208|113001209|+	115	218.5	-3.06388	shorten	2.75025e-27	2.36813e-26
ENSG00000164244.21|PRRC1|protein_coding	chr5|127555079|127555080|+	929.5	676.5	chr5|127552304|127552305|+	88.5	250	-1.97412	shorten	3.01281e-27	2.59029e-26
ENSG00000151746.15|BICD1|protein_coding	chr12|32383631|32383632|+	303	285	chr12|32108805|32108806|+	302	50	2.49937	lengthen	2.63255e-28	2.77052e-26
ENSG00000077380.16|DYNC1I2|protein_coding	chr2|171748408|171748409|+	579.5	422	chr2|171747999|171748000|+	32	159	-2.82472	shorten	5.41732e-27	4.64353e-26
ENSG00000125676.20|THOC2|protein_coding	chrX|123600571|123600572|-	1045.5	743	chrX|123600945|123600946|-	179	371.5	-1.55418	shorten	5.41154e-27	4.64353e-26
ENSG00000133574.10|GIMAP4|protein_coding	chr7|150573951|150573952|+	1225.5	1535.5	chr7|150573073|150573074|+	178.5	582	-1.40026	shorten	5.52112e-27	4.72538e-26
ENSG00000196865.4|NHLRC2|protein_coding	chr10|113917189|113917190|+	651	274.5	chr10|113908692|113908693|+	44.5	124	-2.72812	shorten	5.56324e-27	4.75427e-26
ENSG00000170571.12|EMB|protein_coding	chr5|50396200|50396201|-	120.5	89.5	chr5|50399815|50399816|-	5.5	130	-5.13292	shorten	5.60004e-27	4.77854e-26
ENSG00000004961.15|HCCS|protein_coding	chrX|11123071|11123072|+	305.5	143	chrX|11121875|11121876|+	551.5	853.5	-1.73829	shorten	5.61943e-27	4.78789e-26
ENSG00000029725.17|RABEP1|protein_coding	chr17|5385808|5385809|+	1036.5	614.5	chr17|5383715|5383716|+	147	285	-1.72585	shorten	6.63646e-27	5.64596e-26
ENSG00000177508.12|IRX3|protein_coding	chr16|54283307|54283308|-	1514	905	chr16|54283516|54283517|-	110	234	-1.82728	shorten	6.95235e-27	5.90586e-26
ENSG00000066926.13|FECH|protein_coding	chr18|57548311|57548312|-	291	176	chr18|57550435|57550436|-	140	356	-2.08109	shorten	7.06932e-27	5.99626e-26
ENSG00000113658.18|SMAD5|protein_coding	chr5|136182732|136182733|+	184	51.5	chr5|136177632|136177633|+	16.5	84	-4.11548	shorten	7.38097e-27	6.25127e-26
ENSG00000134152.11|KATNBL1|protein_coding	chr15|34140674|34140675|-	240.5	39.5	chr15|34141899|34141900|-	11.5	56.5	-4.90298	shorten	7.64112e-27	6.46198e-26
ENSG00000169679.15|BUB1|protein_coding	chr2|110637528|110637529|-	315.5	434.5	chr2|110637833|110637834|-	882.5	438	1.45946	lengthen	7.19094e-28	7.4302e-26
ENSG00000181827.16|RFX7|protein_coding	chr15|56087282|56087283|-	64.5	188	chr15|56090539|56090540|-	520.5	289.5	2.39699	lengthen	1.01073e-27	1.00772e-25
ENSG00000198001.16|IRAK4|protein_coding	chr12|43789540|43789541|+	311.5	123.5	chr12|43788085|43788086|+	119.5	234	-2.30648	shorten	1.31278e-26	1.10855e-25
ENSG00000112697.17|TMEM30A|protein_coding	chr6|75252925|75252926|-	244	63	chr6|75253614|75253615|-	961	1047	-2.15697	shorten	1.57675e-26	1.32948e-25
ENSG00000117625.14|RCOR3|protein_coding	chr1|211316016|211316017|+	255.5	174	chr1|211314586|211314587|+	73	262.5	-2.35206	shorten	1.62973e-26	1.37212e-25
ENSG00000175455.16|CCDC14|protein_coding	chr3|123913726|123913727|-	573.5	361	chr3|123914638|123914639|-	40	156	-2.59602	shorten	1.6764e-26	1.40932e-25
ENSG00000197386.14|HTT|protein_coding	chr4|3243955|3243956|+	166	61.5	chr4|3240656|3240657|+	125	295.5	-2.67393	shorten	1.83103e-26	1.53704e-25
ENSG00000155393.14|HEATR3|protein_coding	chr16|50106383|50106384|+	637	483	chr16|50105135|50105136|+	33	162.5	-2.73411	shorten	1.92935e-26	1.61718e-25
ENSG00000152700.14|SAR1B|protein_coding	chr5|134601153|134601154|-	556	235	chr5|134606429|134606430|-	391	483.5	-1.55899	shorten	2.16789e-26	1.81445e-25
ENSG00000153250.21|RBMS1|protein_coding	chr2|160272151|160272152|-	839.5	728.5	chr2|160274003|160274004|-	123	345.5	-1.70236	shorten	2.69627e-26	2.25336e-25
ENSG00000024048.11|UBR2|protein_coding	chr6|42693503|42693504|+	286	143	chr6|42691281|42691282|+	535	882.5	-1.72778	shorten	3.52455e-26	2.94127e-25
ENSG00000167522.17|ANKRD11|protein_coding	chr16|89267633|89267634|-	622	473	chr16|89286665|89286666|-	619	152	1.62267	lengthen	3.37265e-27	3.30461e-25
ENSG00000100154.15|TTC28|protein_coding	chr22|27978015|27978016|-	399	338	chr22|27981652|27981653|-	10	121	-3.9006	shorten	4.17299e-26	3.47729e-25
ENSG00000162961.14|DPY30|protein_coding	chr2|32023905|32023906|-	384	332.5	chr2|32023991|32023992|-	59	249.5	-2.27343	shorten	4.28688e-26	3.56696e-25
ENSG00000141664.10|ZCCHC2|protein_coding	chr18|62587705|62587706|+	5.5	115.5	chr18|62578582|62578583|+	347	304.5	4.72805	lengthen	3.82544e-27	3.68475e-25
ENSG00000127334.11|DYRK2|protein_coding	chr12|67662662|67662663|+	221	79	chr12|67658901|67658902|+	118	239.5	-2.515	shorten	4.82961e-26	4.01267e-25
ENSG00000106415.13|GLCCI1|protein_coding	chr7|8089076|8089077|+	793.5	433	chr7|8087430|8087431|+	55.5	158.5	-2.38359	shorten	4.88061e-26	4.04913e-25
ENSG00000254004.7|ZNF260|protein_coding	chr19|36510694|36510695|-	210	188	chr19|36514294|36514295|-	32.5	214	-2.88545	shorten	5.3968e-26	4.47085e-25
ENSG00000087470.21|DNM1L|protein_coding	chr12|32745543|32745544|+	1276.5	1120	chr12|32743614|32743615|+	544	963	-1.01283	shorten	5.51561e-26	4.56262e-25
ENSG00000004468.13|CD38|protein_coding	chr4|15853220|15853221|+	516	300	chr4|15848856|15848857|+	81	211	-2.11239	shorten	5.91306e-26	4.88429e-25
ENSG00000134283.18|PPHLN1|protein_coding	chr12|42448615|42448616|+	294.5	578	chr12|42441954|42441955|+	1682	1425	1.21977	lengthen	5.19727e-27	4.92268e-25
ENSG00000062650.20|WAPL|protein_coding	chr10|86435261|86435262|-	846	656.5	chr10|86437011|86437012|-	508	870	-1.1168	shorten	7.1706e-26	5.91444e-25
ENSG00000140386.13|SCAPER|protein_coding	chr15|76348196|76348197|-	160.5	130.5	chr15|76348613|76348614|-	12	145	-3.89566	shorten	7.25599e-26	5.9762e-25
ENSG00000148672.10|GLUD1|protein_coding	chr10|87050489|87050490|-	2186.5	1581.5	chr10|87051480|87051481|-	198.5	374	-1.37805	shorten	7.93098e-26	6.51326e-25
ENSG00000163875.16|MEAF6|protein_coding	chr1|37492570|37492571|-	653.5	279	chr1|37493313|37493314|-	1050.5	1055	-1.24472	shorten	8.00346e-26	6.5633e-25
ENSG00000067533.6|RRP15|protein_coding	chr1|218337978|218337979|+	156	47	chr1|218331276|218331277|+	116.5	249.5	-2.83582	shorten	8.75132e-26	7.16625e-25
ENSG00000153560.12|UBP1|protein_coding	chr3|33388338|33388339|-	1138.5	701	chr3|33388552|33388553|-	372	540	-1.25954	shorten	9.1267e-26	7.46288e-25
ENSG00000116731.23|PRDM2|protein_coding	chr1|13825073|13825074|+	81	321.5	chr1|13787655|13787656|+	255	209	2.28384	lengthen	1.09639e-26	1.02144e-24
ENSG00000173141.5|MRPL57|protein_coding	chr13|21177510|21177511|+	1658.5	1919	chr13|21177354|21177355|+	3194.5	2337.5	0.66653	lengthen	1.25655e-26	1.15177e-24
ENSG00000118260.15|CREB1|protein_coding	chr2|207603430|207603431|+	278	165.5	chr2|207597143|207597144|+	66.5	213.5	-2.37975	shorten	1.82091e-25	1.48681e-24
ENSG00000119414.12|PPP6C|protein_coding	chr9|125149127|125149128|-	2016	2922.5	chr9|125149570|125149571|-	193.5	661	-1.24013	shorten	1.91738e-25	1.56334e-24
ENSG00000141101.13|NOB1|protein_coding	chr16|69741871|69741872|-	1145.5	674	chr16|69742003|69742004|-	126	248	-1.74976	shorten	2.13348e-25	1.73704e-24
ENSG00000005436.14|GCFC2|protein_coding	chr2|75662709|75662710|-	116	17.5	chr2|75664643|75664644|-	91	179.5	-3.73631	shorten	2.22919e-25	1.81237e-24
ENSG00000173273.17|TNKS|protein_coding	chr8|9782344|9782345|+	238.5	134.5	chr8|9778889|9778890|+	119.5	311.5	-2.19769	shorten	2.63915e-25	2.14262e-24
ENSG00000121749.16|TBC1D15|protein_coding	chr12|71924310|71924311|+	233.5	75	chr12|71923358|71923359|+	485	643	-2.04777	shorten	2.69125e-25	2.18179e-24
ENSG00000065559.15|MAP2K4|protein_coding	chr17|12143823|12143824|+	167	102	chr17|12141941|12141942|+	64	250.5	-2.68093	shorten	2.95794e-25	2.39459e-24
ENSG00000152944.9|MED21|protein_coding	chr12|27030669|27030670|+	203.5	121.5	chr12|27028579|27028580|+	124	352.5	-2.24927	shorten	3.03731e-25	2.45185e-24
ENSG00000151176.8|PLBD2|protein_coding	chr12|113391553|113391554|+	272.5	67.5	chr12|113389395|113389396|+	64	121.5	-3.01286	shorten	3.05281e-25	2.46087e-24
ENSG00000183323.13|CCDC125|protein_coding	chr5|69279863|69279864|-	118.5	31.5	chr5|69282902|69282903|-	15	88.5	-4.48835	shorten	3.81111e-25	3.06344e-24
ENSG00000171204.13|TMEM126B|protein_coding	chr11|85636496|85636497|+	853	368.5	chr11|85636414|85636415|+	318.5	376.5	-1.44278	shorten	3.87138e-25	3.10749e-24
ENSG00000136738.15|STAM|protein_coding	chr10|17715893|17715894|+	413	261	chr10|17715188|17715189|+	27.5	134	-2.94316	shorten	5.00043e-25	4.0081e-24
ENSG00000133313.15|CNDP2|protein_coding	chr18|74521112|74521113|+	191	99.5	chr18|74497818|74497819|+	44.5	172	-2.87822	shorten	5.36958e-25	4.29794e-24
ENSG00000111790.14|FGFR1OP2|protein_coding	chr12|26966639|26966640|+	365	217.5	chr12|26966015|26966016|+	203.5	413	-1.78222	shorten	5.38879e-25	4.30725e-24
ENSG00000065615.14|CYB5R4|protein_coding	chr6|83960424|83960425|+	816.5	492.5	chr6|83960284|83960285|+	89.5	212.5	-1.98215	shorten	5.96743e-25	4.76305e-24
ENSG00000066294.15|CD84|protein_coding	chr1|160541098|160541099|-	236	227	chr1|160545372|160545373|-	86.5	368	-2.17703	shorten	6.82103e-25	5.42912e-24
ENSG00000139726.11|DENR|protein_coding	chr12|122771059|122771060|+	1523.5	712.5	chr12|122769489|122769490|+	479	500	-1.15239	shorten	6.87919e-25	5.46775e-24
ENSG00000230989.8|HSBP1|protein_coding	chr16|83812991|83812992|+	1535	1288.5	chr16|83811664|83811665|+	2516.5	3380	-0.684167	shorten	7.7071e-25	6.11724e-24
ENSG00000132424.17|PNISR|protein_coding	chr6|99399966|99399967|-	467.5	349.5	chr6|99410573|99410574|-	275.5	36	2.49625	lengthen	7.38164e-26	6.65871e-24
ENSG00000275052.5|PPP4R3B|protein_coding	chr2|55547298|55547299|-	255	219.5	chr2|55549411|55549412|-	86	330.5	-2.15562	shorten	8.7217e-25	6.91289e-24
ENSG00000119048.9|UBE2B|protein_coding	chr5|134391533|134391534|+	273	135.5	chr5|134390651|134390652|+	259	474	-1.90291	shorten	9.39054e-25	7.43265e-24
ENSG00000182518.14|FAM104B|protein_coding	chrX|55143107|55143108|-	323.5	69.5	chrX|55145897|55145898|-	755.5	623.5	-1.95358	shorten	9.57769e-25	7.57024e-24
ENSG00000175073.8|VCPIP1|protein_coding	chr8|66630254|66630255|-	103.5	97.5	chr8|66634401|66634402|-	51	362	-2.91348	shorten	1.11173e-24	8.77493e-24
ENSG00000107341.5|UBE2R2|protein_coding	chr9|33920400|33920401|+	1115.5	754	chr9|33917983|33917984|+	3177	3669.5	-0.787766	shorten	1.27561e-24	1.00545e-23
ENSG00000136404.16|TM6SF1|protein_coding	chr15|83137357|83137358|+	289	121.5	chr15|83136689|83136690|+	3	60	-5.76848	shorten	1.33484e-24	1.05068e-23
ENSG00000136279.21|DBNL|protein_coding	chr7|44069251|44069252|+	43.5	160	chr7|44061713|44061714|+	760	500	2.52017	lengthen	1.21897e-25	1.08241e-23
ENSG00000165650.12|PDZD8|protein_coding	chr10|117280502|117280503|-	287	238	chr10|117283093|117283094|-	18	142.5	-3.25218	shorten	1.47296e-24	1.15619e-23
ENSG00000164100.9|NDST3|protein_coding	chr4|118055643|118055644|+	103.5	55.5	chr4|118034166|118034167|+	125.5	461.5	-2.77168	shorten	1.59951e-24	1.25207e-23
ENSG00000185900.11|POMK|protein_coding	chr8|43131395|43131396|+	209.5	43	chr8|43131177|43131178|+	183	232.5	-2.64026	shorten	1.63284e-24	1.2764e-23
ENSG00000102384.14|CENPI|protein_coding	chrX|101166019|101166020|+	156	35	chrX|101162986|101162987|+	36.5	101	-3.66637	shorten	1.85494e-24	1.44406e-23
ENSG00000198843.14|SELENOT|protein_coding	chr3|150630434|150630435|+	656	348.5	chr3|150628377|150628378|+	1663	1854	-1.06472	shorten	2.02917e-24	1.57753e-23
ENSG00000149091.15|DGKZ|protein_coding	chr11|46380550|46380551|+	350	480	chr11|46378111|46378112|+	180	43.5	2.50671	lengthen	1.98855e-25	1.7386e-23
ENSG00000134744.14|TUT4|protein_coding	chr1|52423401|52423402|-	101.5	132	chr1|52472814|52472815|-	120.5	6	4.72454	lengthen	2.10028e-25	1.80847e-23
ENSG00000073969.19|NSF|protein_coding	chr17|46757459|46757460|+	830.5	646.5	chr17|46755987|46755988|+	48.5	181	-2.24813	shorten	2.56123e-24	1.98574e-23
ENSG00000055609.21|KMT2C|protein_coding	chr7|152134928|152134929|-	585	610.5	chr7|152135369|152135370|-	39	211	-2.37016	shorten	2.87778e-24	2.22509e-23
ENSG00000111445.14|RFC5|protein_coding	chr12|118032116|118032117|+	1167	448.5	chr12|118031694|118031695|+	369.5	361.5	-1.35082	shorten	2.99479e-24	2.31242e-23
ENSG00000185787.15|MORF4L1|protein_coding	chr15|78897730|78897731|+	445	318	chr15|78897229|78897230|+	1800.5	2853.5	-1.12559	shorten	3.034e-24	2.33951e-23
ENSG00000125779.24|PANK2|protein_coding	chr20|3923506|3923507|+	77	275.5	chr20|3918412|3918413|+	59	7.5	4.82642	lengthen	2.98735e-25	2.5339e-23
ENSG00000175606.11|TMEM70|protein_coding	chr8|73981856|73981857|+	833	397	chr8|73981694|73981695|+	206.5	293	-1.57236	shorten	4.16602e-24	3.20806e-23
ENSG00000150776.18|NKAPD1|protein_coding	chr11|112085147|112085148|+	406	339	chr11|112080542|112080543|+	76.5	263.5	-2.02879	shorten	4.43254e-24	3.40407e-23
ENSG00000162623.16|TYW3|protein_coding	chr1|74766673|74766674|+	273	114.5	chr1|74764397|74764398|+	317	483.5	-1.90898	shorten	4.5836e-24	3.51533e-23
ENSG00000164300.17|SERINC5|protein_coding	chr5|80111225|80111226|-	65.5	230	chr5|80138728|80138729|-	244.5	156	2.46574	lengthen	4.34021e-25	3.5747e-23
ENSG00000139826.6|ABHD13|protein_coding	chr13|108230907|108230908|+	249	192	chr13|108230296|108230297|+	54.5	225.5	-2.45346	shorten	5.08268e-24	3.89284e-23
ENSG00000172466.16|ZNF24|protein_coding	chr18|35332213|35332214|-	207	115.5	chr18|35332366|35332367|-	304.5	646	-1.94822	shorten	5.13144e-24	3.9249e-23
ENSG00000120694.20|HSPH1|protein_coding	chr13|31136627|31136628|-	865.5	447.5	chr13|31137270|31137271|-	51	137	-2.37808	shorten	5.81383e-24	4.44086e-23
ENSG00000155313.16|USP25|protein_coding	chr21|15880060|15880061|+	74	3	chr21|15878905|15878906|+	254.5	387.5	-5.6328	shorten	6.46913e-24	4.92816e-23
ENSG00000152256.14|PDK1|protein_coding	chr2|172598783|172598784|+	285	288	chr2|172596039|172596040|+	23.5	180	-2.91802	shorten	7.03512e-24	5.35216e-23
ENSG00000180182.11|MED14|protein_coding	chrX|40649548|40649549|-	292.5	212.5	chrX|40653176|40653177|-	15	117.5	-3.45299	shorten	7.18995e-24	5.46263e-23
ENSG00000151131.11|NOPCHAP1|protein_coding	chr12|105017623|105017624|+	91.5	13	chr12|104994725|104994726|+	241.5	419.5	-3.54883	shorten	7.55266e-24	5.73054e-23
ENSG00000166342.19|NETO1|protein_coding	chr18|72742438|72742439|-	62.5	270	chr18|72743761|72743762|-	69.5	21	3.85389	lengthen	7.76111e-25	6.30091e-23
ENSG00000123728.10|RAP2C|protein_coding	chrX|132203032|132203033|-	1040	985	chrX|132204639|132204640|-	105	314.5	-1.64815	shorten	9.02409e-24	6.83785e-23
ENSG00000106346.12|USP42|protein_coding	chr7|6161560|6161561|+	304	195.5	chr7|6161216|6161217|+	167	386.5	-1.84426	shorten	9.07323e-24	6.86594e-23
ENSG00000052841.16|TTC17|protein_coding	chr11|43494927|43494928|+	37	98.5	chr11|43446514|43446515|+	272.5	77	3.32241	lengthen	8.84538e-25	7.08004e-23
ENSG00000132466.20|ANKRD17|protein_coding	chr4|73074787|73074788|-	224	115	chr4|73075232|73075233|-	88.5	232	-2.3822	shorten	1.05923e-23	8.0048e-23
ENSG00000197971.16|MBP|protein_coding	chr18|77012794|77012795|-	932	293.5	chr18|77015151|77015152|-	67.5	112	-2.41167	shorten	1.13007e-23	8.52879e-23
ENSG00000124225.16|PMEPA1|protein_coding	chr20|57648397|57648398|-	582	300	chr20|57651060|57651061|-	1153.5	1325	-1.15311	shorten	1.20645e-23	9.09318e-23
ENSG00000214413.9|BBIP1|protein_coding	chr10|110898730|110898731|-	140	34	chr10|110900243|110900244|-	186	312	-2.78138	shorten	1.2768e-23	9.61064e-23
ENSG00000145740.20|SLC30A5|protein_coding	chr5|69130263|69130264|+	324	212	chr5|69129792|69129793|+	59.5	197.5	-2.33998	shorten	1.33807e-23	1.00585e-22
ENSG00000198060.10|MARCHF5|protein_coding	chr10|92352081|92352082|+	397.5	339.5	chr10|92351540|92351541|+	104	323	-1.85889	shorten	1.41814e-23	1.06464e-22
ENSG00000163319.11|MRPS18C|protein_coding	chr4|83461421|83461422|+	550.5	146	chr4|83461234|83461235|+	1870.5	1271	-1.35847	shorten	1.60217e-23	1.20121e-22
ENSG00000140299.14|BNIP2|protein_coding	chr15|59659145|59659146|-	532.5	495	chr15|59663807|59663808|-	40	193	-2.49903	shorten	1.84462e-23	1.38115e-22
ENSG00000123178.16|SPRYD7|protein_coding	chr13|49912702|49912703|-	123	50.5	chr13|49914987|49914988|-	30.5	133.5	-3.4303	shorten	2.32996e-23	1.73997e-22
ENSG00000100796.18|PPP4R3A|protein_coding	chr14|91457618|91457619|-	761.5	294	chr14|91458139|91458140|-	101	159.5	-2.05755	shorten	2.37818e-23	1.77364e-22
ENSG00000131148.9|EMC8|protein_coding	chr16|85778626|85778627|-	645	494	chr16|85779611|85779612|-	140	331	-1.62128	shorten	2.47471e-23	1.84322e-22
ENSG00000144283.23|PKP4|protein_coding	chr2|158681425|158681426|+	414.5	260	chr2|158681036|158681037|+	155.5	330	-1.74483	shorten	2.52461e-23	1.87792e-22
ENSG00000132434.10|LANCL2|protein_coding	chr7|55433735|55433736|+	180.5	16	chr7|55431520|55431521|+	256	213.5	-3.23096	shorten	2.71253e-23	2.01507e-22
ENSG00000118655.8|DCLRE1B|protein_coding	chr1|113914069|113914070|+	415.5	99	chr1|113912462|113912463|+	308.5	276.5	-1.91485	shorten	2.77007e-23	2.05513e-22
ENSG00000164985.15|PSIP1|protein_coding	chr9|15464068|15464069|-	1457	921.5	chr9|15464575|15464576|-	484	632	-1.06014	shorten	2.87239e-23	2.12827e-22
ENSG00000116830.12|TTF2|protein_coding	chr1|117107450|117107451|+	125.5	3.5	chr1|117076383|117076384|+	19	43	-6.64323	shorten	2.89094e-23	2.13922e-22
ENSG00000169193.12|CCDC126|protein_coding	chr7|23644706|23644707|+	343.5	161	chr7|23643238|23643239|+	5	64	-4.83198	shorten	2.97297e-23	2.19706e-22
ENSG00000122042.10|UBL3|protein_coding	chr13|29764408|29764409|-	268.5	165.5	chr13|29765611|29765612|-	71	215.5	-2.30725	shorten	3.91831e-23	2.88817e-22
ENSG00000205060.11|SLC35B4|protein_coding	chr7|134289333|134289334|-	189.5	198	chr7|134294608|134294609|-	56.5	303	-2.40583	shorten	4.51775e-23	3.3257e-22
ENSG00000078043.16|PIAS2|protein_coding	chr18|46810444|46810445|-	232	62	chr18|46818351|46818352|-	187.5	251	-2.31649	shorten	4.62972e-23	3.40371e-22
ENSG00000196705.8|ZNF431|protein_coding	chr19|21192176|21192177|+	60	3.5	chr19|21190228|21190229|+	60.5	162.5	-10.9034	shorten	4.93132e-23	3.62076e-22
ENSG00000101574.15|METTL4|protein_coding	chr18|2537530|2537531|-	176.5	37	chr18|2538957|2538958|-	29.5	81	-3.74215	shorten	5.26372e-23	3.85984e-22
ENSG00000143353.12|LYPLAL1|protein_coding	chr1|219212856|219212857|+	136.5	30	chr1|219211826|219211827|+	96.5	179.5	-3.11845	shorten	5.88392e-23	4.30906e-22
ENSG00000115942.9|ORC2|protein_coding	chr2|200908977|200908978|-	123.5	55.5	chr2|200910882|200910883|-	66	219.5	-2.89373	shorten	6.19022e-23	4.52754e-22
ENSG00000143183.18|TMCO1|protein_coding	chr1|165727270|165727271|-	920.5	1266	chr1|165727541|165727542|-	1411.5	1074.5	0.85934	lengthen	5.96762e-24	4.71028e-22
ENSG00000211455.8|STK38L|protein_coding	chr12|27325086|27325087|+	139	104.5	chr12|27322719|27322720|+	195	650.5	-2.10865	shorten	6.73317e-23	4.91833e-22
ENSG00000163848.21|ZNF148|protein_coding	chr3|125227550|125227551|-	179	72	chr3|125231272|125231273|-	58.5	161	-2.79376	shorten	7.30469e-23	5.32896e-22
ENSG00000114062.22|UBE3A|protein_coding	chr15|25337234|25337235|-	417	579	chr15|25337774|25337775|-	1408	907.5	1.11742	lengthen	7.82257e-24	6.00752e-22
ENSG00000162384.14|CZIB|protein_coding	chr1|53214101|53214102|-	519	333	chr1|53220088|53220089|-	98	234	-1.9081	shorten	1.01243e-22	7.37648e-22
ENSG00000136104.21|RNASEH2B|protein_coding	chr13|50970455|50970456|+	725.5	424.5	chr13|50956512|50956513|+	938.5	1135	-1.04681	shorten	1.03334e-22	7.51919e-22
ENSG00000120656.14|TAF12|protein_coding	chr1|28603098|28603099|-	1172.5	849.5	chr1|28603354|28603355|-	184	352	-1.40595	shorten	1.05348e-22	7.65591e-22
ENSG00000133703.14|KRAS|protein_coding	chr12|25205247|25205248|-	568	454	chr12|25209442|25209443|-	41.5	171	-2.4784	shorten	1.128e-22	8.17655e-22
ENSG00000114120.14|SLC25A36|protein_coding	chr3|140980985|140980986|+	70	39.5	chr3|140977149|140977150|+	33.5	235	-3.64574	shorten	1.16142e-22	8.40812e-22
ENSG00000120963.12|ZNF706|protein_coding	chr8|101198938|101198939|-	822.5	740.5	chr8|101199124|101199125|-	38	173	-2.3404	shorten	1.19271e-22	8.62365e-22
ENSG00000092470.12|WDR76|protein_coding	chr15|43868411|43868412|+	415.5	105	chr15|43867015|43867016|+	1195.5	887	-1.55341	shorten	1.26027e-22	9.10056e-22
ENSG00000145012.15|LPP|protein_coding	chr3|188890669|188890670|+	67	21	chr3|188874560|188874561|+	9.5	96.5	-5.07172	shorten	1.41991e-22	1.02266e-21
ENSG00000140497.16|SCAMP2|protein_coding	chr15|74843735|74843736|-	231	126.5	chr15|74844854|74844855|-	92.5	238.5	-2.24478	shorten	1.42161e-22	1.02266e-21
ENSG00000196504.21|PRPF40A|protein_coding	chr2|152655332|152655333|-	2141.5	1259	chr2|152656031|152656032|-	447.5	535.5	-1.03026	shorten	1.46134e-22	1.04991e-21
ENSG00000179021.10|C3orf38|protein_coding	chr3|88157960|88157961|+	897.5	599.5	chr3|88156916|88156917|+	57	167	-2.12738	shorten	1.53476e-22	1.10127e-21
ENSG00000147874.11|HAUS6|protein_coding	chr9|19053143|19053144|-	526	218	chr9|19055727|19055728|-	68.5	138.5	-2.28337	shorten	1.68701e-22	1.20899e-21
ENSG00000136861.19|CDK5RAP2|protein_coding	chr9|120388875|120388876|-	892	440	chr9|120389199|120389200|-	289	366	-1.36463	shorten	2.12475e-22	1.52077e-21
ENSG00000129810.15|SGO1|protein_coding	chr3|20165061|20165062|-	199.5	27.5	chr3|20169931|20169932|-	134	146	-2.99534	shorten	2.17479e-22	1.55463e-21
ENSG00000166501.14|PRKCB|protein_coding	chr16|24220608|24220609|+	873.5	1360.5	chr16|24217144|24217145|+	278.5	927	-1.12387	shorten	2.81536e-22	2.01001e-21
ENSG00000184708.18|EIF4ENIF1|protein_coding	chr22|31439368|31439369|-	543.5	444	chr22|31454058|31454059|-	50.5	187.5	-2.16885	shorten	3.15803e-22	2.25183e-21
ENSG00000276644.5|DACH1|protein_coding	chr13|71437965|71437966|-	76	96	chr13|71440557|71440558|-	4.5	162.5	-5.06956	shorten	3.30379e-22	2.35281e-21
ENSG00000135823.14|STX6|protein_coding	chr1|180973041|180973042|-	540.5	300.5	chr1|180974963|180974964|-	173.5	299.5	-1.63508	shorten	3.54584e-22	2.52203e-21
ENSG00000198399.16|ITSN2|protein_coding	chr2|24202865|24202866|-	140	330	chr2|24238935|24238936|-	348	230.5	1.83338	lengthen	3.34062e-23	2.5313e-21
ENSG00000197448.14|GSTK1|protein_coding	chr7|143272490|143272491|+	92.5	19.5	chr7|143269116|143269117|+	405	739.5	-3.12709	shorten	4.19655e-22	2.98112e-21
ENSG00000205726.15|ITSN1|protein_coding	chr21|33838496|33838497|+	94.5	51.5	chr21|33837452|33837453|+	67.5	287.5	-2.9918	shorten	4.24258e-22	3.01006e-21
ENSG00000251369.10|ZNF550|protein_coding	chr19|57541839|57541840|-	228	173	chr19|57542636|57542637|-	68.5	245.5	-2.23877	shorten	4.64324e-22	3.28612e-21
ENSG00000161526.15|SAP30BP|protein_coding	chr17|75708005|75708006|+	219.5	80	chr17|75706755|75706756|+	901.5	1150	-1.82138	shorten	4.92298e-22	3.47977e-21
ENSG00000115839.19|RAB3GAP1|protein_coding	chr2|135170287|135170288|+	495.5	326.5	chr2|135169206|135169207|+	37.5	139.5	-2.49425	shorten	6.51068e-22	4.5963e-21
ENSG00000253250.3|C8orf88|protein_coding	chr8|90957036|90957037|-	247.5	84.5	chr8|90958637|90958638|-	297	390	-1.95812	shorten	7.29389e-22	5.13645e-21
ENSG00000112787.14|FBRSL1|protein_coding	chr12|132585184|132585185|+	191	111.5	chr12|132584292|132584293|+	143.5	358	-2.12252	shorten	7.7142e-22	5.42572e-21
ENSG00000047188.16|YTHDC2|protein_coding	chr5|113595281|113595282|+	254	158.5	chr5|113594124|113594125|+	85	236.5	-2.18573	shorten	7.78003e-22	5.46525e-21
ENSG00000122692.9|SMU1|protein_coding	chr9|33041851|33041852|-	202.5	46	chr9|33047233|33047234|-	41	89	-3.23721	shorten	9.10137e-22	6.38557e-21
ENSG00000188295.15|ZNF669|protein_coding	chr1|247098034|247098035|-	136.5	117	chr1|247101195|247101196|-	43.5	243	-2.74404	shorten	1.00056e-21	7.01134e-21
ENSG00000157837.16|SPPL3|protein_coding	chr12|120763232|120763233|-	242.5	71.5	chr12|120764452|120764453|-	643.5	698.5	-1.86696	shorten	1.27517e-21	8.91363e-21
ENSG00000141298.19|SSH2|protein_coding	chr17|29625946|29625947|-	1060.5	1200.5	chr17|29925224|29925225|-	657	349.5	1.08562	lengthen	1.24249e-22	9.29088e-21
ENSG00000143493.13|INTS7|protein_coding	chr1|211940404|211940405|-	174	42	chr1|211941722|211941723|-	199.5	270	-2.51449	shorten	1.37405e-21	9.59301e-21
ENSG00000198586.14|TLK1|protein_coding	chr2|170992059|170992060|-	411	303.5	chr2|170993567|170993568|-	68	210.5	-2.06471	shorten	1.57407e-21	1.0976e-20
ENSG00000081307.15|UBA5|protein_coding	chr3|132677182|132677183|+	324.5	145	chr3|132676597|132676598|+	64	148.5	-2.38581	shorten	1.64985e-21	1.14903e-20
ENSG00000119041.11|GTF3C3|protein_coding	chr2|196764260|196764261|-	448	212.5	chr2|196764458|196764459|-	78.5	161.5	-2.13751	shorten	1.92323e-21	1.33778e-20
ENSG00000176915.15|ANKLE2|protein_coding	chr12|132725668|132725669|-	1135	625	chr12|132727132|132727133|-	264	355.5	-1.26233	shorten	2.02538e-21	1.40712e-20
ENSG00000130826.19|DKC1|protein_coding	chrX|154777680|154777681|+	2227.5	898	chrX|154777586|154777587|+	921	681.5	-0.869789	shorten	2.05405e-21	1.4253e-20
ENSG00000113643.9|RARS1|protein_coding	chr5|168519297|168519298|+	2046	1927.5	chr5|168519194|168519195|+	161.5	377	-1.31661	shorten	2.31583e-21	1.60498e-20
ENSG00000115904.15|SOS1|protein_coding	chr2|38981561|38981562|-	194	104.5	chr2|38984732|38984733|-	38.5	141	-2.77006	shorten	2.73417e-21	1.8926e-20
ENSG00000075413.19|MARK3|protein_coding	chr14|103503826|103503827|+	462.5	339	chr14|103503280|103503281|+	389.5	698	-1.29288	shorten	2.78892e-21	1.92816e-20
ENSG00000143751.10|SDE2|protein_coding	chr1|225982706|225982707|-	52	47	chr1|225985068|225985069|-	36	388.5	-3.62222	shorten	2.8239e-21	1.94997e-20
ENSG00000186416.18|NKRF|protein_coding	chrX|119588340|119588341|-	124	70	chrX|119589284|119589285|-	25.5	139	-3.34937	shorten	2.98997e-21	2.06214e-20
ENSG00000144401.14|METTL21A|protein_coding	chr2|207580635|207580636|-	76.5	138.5	chr2|207609114|207609115|-	243.5	71.5	2.63666	lengthen	3.72128e-22	2.70939e-20
ENSG00000183354.12|KIAA2026|protein_coding	chr9|5901159|5901160|-	13	87	chr9|5919022|5919023|-	298.5	163	3.60885	lengthen	3.76636e-22	2.70939e-20
ENSG00000108590.11|MED31|protein_coding	chr17|6644290|6644291|-	560	462.5	chr17|6650306|6650307|-	58	197.5	-2.06181	shorten	4.2265e-21	2.9079e-20
ENSG00000175322.12|ZNF519|protein_coding	chr18|14053688|14053689|-	3.5	31.5	chr18|14099948|14099949|-	80.5	2.5	13.3055	lengthen	4.0983e-22	2.91133e-20
ENSG00000173598.14|NUDT4|protein_coding	chr12|93402274|93402275|+	1149.5	547.5	chr12|93399835|93399836|+	191	252	-1.45748	shorten	4.46511e-21	3.06835e-20
ENSG00000131467.12|PSME3|protein_coding	chr17|42843757|42843758|+	683.5	819.5	chr17|42843238|42843239|+	1730	1119	0.890925	lengthen	4.73625e-22	3.32297e-20
ENSG00000128923.11|MINDY2|protein_coding	chr15|58861896|58861897|+	340.5	233	chr15|58854812|58854813|+	3.5	71	-5.40398	shorten	5.36826e-21	3.68452e-20
ENSG00000134748.13|PRPF38A|protein_coding	chr1|52418177|52418178|+	714.5	467.5	chr1|52417019|52417020|+	625	856	-1.06771	shorten	5.63215e-21	3.86098e-20
ENSG00000142166.15|IFNAR1|protein_coding	chr21|33359233|33359234|+	367	140	chr21|33356033|33356034|+	264.5	328	-1.68865	shorten	5.98026e-21	4.09467e-20
ENSG00000048405.11|ZNF800|protein_coding	chr7|127346722|127346723|-	50.5	178.5	chr7|127370042|127370043|-	274	182.5	2.41655	lengthen	6.21051e-22	4.30419e-20
ENSG00000176142.13|TMEM39A|protein_coding	chr3|119431732|119431733|-	388	291.5	chr3|119431928|119431929|-	36	150	-2.51286	shorten	6.84942e-21	4.6729e-20
ENSG00000131966.14|ACTR10|protein_coding	chr14|58234788|58234789|+	956.5	1094	chr14|58209181|58209182|+	87.5	310	-1.63831	shorten	8.15372e-21	5.55607e-20
ENSG00000109790.18|KLHL5|protein_coding	chr4|39122207|39122208|+	205.5	86.5	chr4|39121831|39121832|+	52.5	137	-2.60385	shorten	8.85609e-21	6.02744e-20
ENSG00000205302.7|SNX2|protein_coding	chr5|122830104|122830105|+	328.5	270.5	chr5|122829754|122829755|+	718.5	1416.5	-1.24312	shorten	8.91586e-21	6.06086e-20
ENSG00000153879.9|CEBPG|protein_coding	chr19|33382684|33382685|+	338	165.5	chr19|33379990|33379991|+	100.5	199.5	-2.10656	shorten	8.96692e-21	6.08829e-20
ENSG00000101654.18|RNMT|protein_coding	chr18|13764554|13764555|+	598.5	334.5	chr18|13760277|13760278|+	50.5	135	-2.25059	shorten	9.01729e-21	6.11519e-20
ENSG00000112739.17|PRPF4B|protein_coding	chr6|4064981|4064982|+	397	472	chr6|4061904|4061905|+	698.5	338	1.32407	lengthen	9.12829e-22	6.25013e-20
ENSG00000132623.16|ANKEF1|protein_coding	chr20|10056760|10056761|+	81	293	chr20|10045049|10045050|+	66.5	20.5	3.54958	lengthen	1.273e-21	8.61247e-20
ENSG00000111885.7|MAN1A1|protein_coding	chr6|119177214|119177215|-	33	22.5	chr6|119179800|119179801|-	7	199	-6.31423	shorten	1.54479e-20	1.04637e-19
ENSG00000171467.16|ZNF318|protein_coding	chr6|43336070|43336071|-	279.5	70	chr6|43336845|43336846|-	33	73.5	-3.20888	shorten	1.56205e-20	1.0568e-19
ENSG00000139910.20|NOVA1|protein_coding	chr14|26445889|26445890|-	126.5	260	chr14|26470118|26470119|-	155	58	2.50407	lengthen	1.66823e-21	1.11536e-19
ENSG00000100811.15|YY1|protein_coding	chr14|100282787|100282788|+	731	755.5	chr14|100278587|100278588|+	2838.5	1656.5	0.825012	lengthen	1.78314e-21	1.17833e-19
ENSG00000163812.16|ZDHHC3|protein_coding	chr3|44925168|44925169|-	800.5	722	chr3|44926541|44926542|-	413.5	773.5	-1.04588	shorten	1.74449e-20	1.17883e-19
ENSG00000092140.16|G2E3|protein_coding	chr14|30618233|30618234|+	134.5	48.5	chr14|30616794|30616795|+	29.5	106	-3.25096	shorten	1.75041e-20	1.18142e-19
ENSG00000101928.13|MOSPD1|protein_coding	chrX|134887632|134887633|-	301	152	chrX|134889113|134889114|-	11	73	-3.66298	shorten	2.00993e-20	1.35497e-19
ENSG00000136986.10|DERL1|protein_coding	chr8|123013347|123013348|-	259	190	chr8|123015279|123015280|-	210.5	485.5	-1.68492	shorten	2.0368e-20	1.37146e-19
ENSG00000049759.20|NEDD4L|protein_coding	chr18|58401537|58401538|+	84.5	16.5	chr18|58396572|58396573|+	199	368	-3.25196	shorten	2.23922e-20	1.50597e-19
ENSG00000184575.12|XPOT|protein_coding	chr12|64451119|64451120|+	655	166.5	chr12|64448680|64448681|+	2965	1677	-1.13602	shorten	2.36903e-20	1.5914e-19
ENSG00000064933.19|PMS1|protein_coding	chr2|189877626|189877627|+	213.5	81	chr2|189877510|189877511|+	77	157.5	-2.42338	shorten	2.64844e-20	1.77699e-19
ENSG00000198408.14|OGA|protein_coding	chr10|101785762|101785763|-	128	231.5	chr10|101786143|101786144|-	135.5	939	-2.00695	shorten	2.66096e-20	1.78328e-19
ENSG00000157764.14|BRAF|protein_coding	chr7|140719337|140719338|-	338	308.5	chr7|140725143|140725144|-	88.5	287.5	-1.84103	shorten	2.81658e-20	1.88535e-19
ENSG00000123200.17|ZC3H13|protein_coding	chr13|45954466|45954467|-	170.5	39	chr13|45956447|45956448|-	456	505	-2.28156	shorten	2.91116e-20	1.94637e-19
ENSG00000114098.18|ARMC8|protein_coding	chr3|138296516|138296517|+	82	99.5	chr3|138246881|138246882|+	121	8	4.21901	lengthen	3.06792e-21	2.00402e-19
ENSG00000257093.7|DENND11|protein_coding	chr7|141652381|141652382|-	32.5	132	chr7|141656729|141656730|-	438.5	299.5	2.49169	lengthen	3.30011e-21	2.1312e-19
ENSG00000154727.11|GABPA|protein_coding	chr21|25772458|25772459|+	338.5	154	chr21|25770066|25770067|+	130	222	-1.89414	shorten	3.24177e-20	2.16486e-19
ENSG00000168282.6|MGAT2|protein_coding	chr14|49623479|49623480|+	147.5	65.5	chr14|49622698|49622699|+	284	544	-2.10996	shorten	3.5675e-20	2.3768e-19
ENSG00000170836.13|PPM1D|protein_coding	chr17|60664472|60664473|+	223.5	154	chr17|60663666|60663667|+	6	77.5	-4.26813	shorten	3.69186e-20	2.45677e-19
ENSG00000166503.9|HDGFL3|protein_coding	chr15|83137800|83137801|-	321.5	129	chr15|83138442|83138443|-	226.5	306.5	-1.7315	shorten	3.81737e-20	2.53732e-19
ENSG00000137776.17|SLTM|protein_coding	chr15|58879051|58879052|-	987.5	436.5	chr15|58879430|58879431|-	622	576.5	-1.03995	shorten	3.86312e-20	2.56473e-19
ENSG00000153914.16|SREK1|protein_coding	chr5|66180883|66180884|+	449	260	chr5|66179180|66179181|+	21.5	95.5	-2.95143	shorten	4.1457e-20	2.74913e-19
ENSG00000039319.17|ZFYVE16|protein_coding	chr5|80478900|80478901|+	136	155	chr5|80474818|80474819|+	5.5	121.5	-4.41993	shorten	4.25804e-20	2.82033e-19
ENSG00000087338.5|GMCL1|protein_coding	chr2|69881360|69881361|+	505	234	chr2|69879630|69879631|+	136	213	-1.74922	shorten	4.36346e-20	2.88679e-19
ENSG00000110330.10|BIRC2|protein_coding	chr11|102378669|102378670|+	136	185.5	chr11|102348677|102348678|+	103.5	582	-2.02792	shorten	4.47622e-20	2.95795e-19
ENSG00000166454.10|ATMIN|protein_coding	chr16|81047235|81047236|+	328.5	175.5	chr16|81045173|81045174|+	497.5	717	-1.45188	shorten	4.90306e-20	3.23625e-19
ENSG00000183137.16|CEP57L1|protein_coding	chr6|109168099|109168100|+	167.5	88.5	chr6|109160763|109160764|+	257	521	-2.01942	shorten	5.14375e-20	3.39117e-19
ENSG00000173276.14|ZBTB21|protein_coding	chr21|41986831|41986832|-	241.5	131	chr21|41990771|41990772|-	41.5	135	-2.80894	shorten	5.15669e-20	3.39577e-19
ENSG00000143379.13|SETDB1|protein_coding	chr1|150963849|150963850|+	18	85.5	chr1|150945309|150945310|+	120	40.5	3.88838	lengthen	5.55274e-21	3.50625e-19
ENSG00000132664.13|POLR3F|protein_coding	chr20|18484637|18484638|+	356.5	264.5	chr20|18483809|18483810|+	3.5	71	-10.0791	shorten	5.95332e-20	3.9113e-19
ENSG00000170191.5|NANP|protein_coding	chr20|25613576|25613577|-	488.5	236	chr20|25616020|25616021|-	29	94.5	-2.76623	shorten	6.06609e-20	3.98079e-19
ENSG00000139514.13|SLC7A1|protein_coding	chr13|29509414|29509415|-	1238.5	508	chr13|29509788|29509789|-	152.5	187.5	-1.57906	shorten	6.10486e-20	4.0016e-19
ENSG00000156787.17|TBC1D31|protein_coding	chr8|123152149|123152150|+	65	95.5	chr8|123104199|123104200|+	102	7	4.68661	lengthen	6.47311e-21	4.04249e-19
ENSG00000100592.16|DAAM1|protein_coding	chr14|59371401|59371402|+	228	252	chr14|59368942|59368943|+	9.5	123.5	-4.00821	shorten	6.89331e-20	4.51321e-19
ENSG00000112357.14|PEX7|protein_coding	chr6|136913932|136913933|+	174.5	67.5	chr6|136913604|136913605|+	24	90.5	-3.308	shorten	6.96414e-20	4.55434e-19
ENSG00000121210.16|TMEM131L|protein_coding	chr4|153637606|153637607|+	79	32.5	chr4|153636622|153636623|+	361.5	958.5	-2.70087	shorten	7.76631e-20	5.07309e-19
ENSG00000186625.14|KATNA1|protein_coding	chr6|149594876|149594877|-	249.5	164	chr6|149594968|149594969|-	153	347.5	-1.77054	shorten	8.03795e-20	5.24451e-19
ENSG00000198301.12|SDAD1|protein_coding	chr4|75949919|75949920|-	845.5	831.5	chr4|75950625|75950626|-	119	326.5	-1.49558	shorten	8.36836e-20	5.45383e-19
ENSG00000066427.25|ATXN3|protein_coding	chr14|92058552|92058553|-	324.5	197	chr14|92064086|92064087|-	240.5	430	-1.57686	shorten	8.86195e-20	5.76229e-19
ENSG00000181090.21|EHMT1|protein_coding	chr9|137836123|137836124|+	361.5	389	chr9|137835707|137835708|+	138.5	435	-1.53903	shorten	8.85572e-20	5.76229e-19
ENSG00000125375.18|DMAC2L|protein_coding	chr14|50327948|50327949|+	176	69.5	chr14|50325743|50325744|+	109	216.5	-2.29785	shorten	8.88572e-20	5.77115e-19
ENSG00000159086.15|PAXBP1|protein_coding	chr21|32734825|32734826|-	21.5	149.5	chr21|32741340|32741341|-	99	64	3.4249	lengthen	9.36428e-21	5.78448e-19
ENSG00000085719.13|CPNE3|protein_coding	chr8|86561497|86561498|+	109.5	44	chr8|86558655|86558656|+	15.5	87.5	-4.06566	shorten	9.74698e-20	6.3233e-19
ENSG00000100523.17|DDHD1|protein_coding	chr14|53036744|53036745|-	151.5	233.5	chr14|53043967|53043968|-	282.5	107.5	2.02951	lengthen	1.0731e-20	6.55745e-19
ENSG00000162613.18|FUBP1|protein_coding	chr1|77944055|77944056|-	821	351	chr1|77948404|77948405|-	1479	271	1.25788	lengthen	1.28214e-20	7.6699e-19
ENSG00000166532.16|RIMKLB|protein_coding	chr12|8783088|8783089|+	44.5	161	chr12|8775722|8775723|+	130.5	64.5	2.89926	lengthen	1.27036e-20	7.6699e-19
ENSG00000080845.19|DLGAP4|protein_coding	chr20|36528631|36528632|+	294.5	423	chr20|36527081|36527082|+	160	646.5	-1.49234	shorten	1.26908e-19	8.22367e-19
ENSG00000117899.11|MESD|protein_coding	chr15|80978205|80978206|-	359	129	chr15|80978662|80978663|-	220.5	265	-1.74379	shorten	1.53561e-19	9.93948e-19
ENSG00000147010.19|SH3KBP1|protein_coding	chrX|19533980|19533981|-	72.5	10	chrX|19535415|19535416|-	144.5	267.5	-3.7379	shorten	1.57838e-19	1.02047e-18
ENSG00000173744.18|AGFG1|protein_coding	chr2|227561215|227561216|+	158.5	89	chr2|227555123|227555124|+	250	542.5	-2.00267	shorten	1.68281e-19	1.08675e-18
ENSG00000164070.12|HSPA4L|protein_coding	chr4|127840730|127840731|+	316.5	64	chr4|127833369|127833370|+	43	69.5	-3.35391	shorten	1.71819e-19	1.10834e-18
ENSG00000168090.10|COPS6|protein_coding	chr7|100092183|100092184|+	513	293	chr7|100091906|100091907|+	1742.5	2022.5	-1.02092	shorten	1.72493e-19	1.11143e-18
ENSG00000105866.15|SP4|protein_coding	chr7|21514758|21514759|+	403.5	276	chr7|21513309|21513310|+	18	97.5	-3.00752	shorten	1.96819e-19	1.26673e-18
ENSG00000169710.9|FASN|protein_coding	chr17|82078338|82078339|-	1597	770	chr17|82078460|82078461|-	192.5	240	-1.32694	shorten	2.00254e-19	1.28738e-18
ENSG00000008277.15|ADAM22|protein_coding	chr7|88202887|88202888|+	98.5	41.5	chr7|88196752|88196753|+	41	152.5	-3.20499	shorten	2.21284e-19	1.42097e-18
ENSG00000120948.19|TARDBP|protein_coding	chr1|11024182|11024183|+	105.5	297.5	chr1|11024040|11024041|+	306.5	241.5	1.91653	lengthen	2.50427e-20	1.48247e-18
ENSG00000125772.14|GPCPD1|protein_coding	chr20|5544443|5544444|-	130.5	126	chr20|5557854|5557855|-	32	203.5	-2.72497	shorten	2.48783e-19	1.59575e-18
ENSG00000060237.19|WNK1|protein_coding	chr12|911450|911451|+	739.5	604.5	chr12|909637|909638|+	201	402	-1.29646	shorten	3.097e-19	1.98424e-18
ENSG00000068366.21|ACSL4|protein_coding	chrX|109641336|109641337|-	329.5	238	chrX|109643038|109643039|-	67.5	199	-2.04108	shorten	3.34271e-19	2.13926e-18
ENSG00000155099.8|PIP4P2|protein_coding	chr8|90993816|90993817|-	59.5	3	chr8|90995446|90995447|-	90.5	159	-5.06763	shorten	4.03087e-19	2.57676e-18
ENSG00000111300.10|NAA25|protein_coding	chr12|112026697|112026698|-	65	9	chr12|112029343|112029344|-	23.5	82.5	-4.73431	shorten	4.96665e-19	3.16784e-18
ENSG00000065328.17|MCM10|protein_coding	chr10|13211108|13211109|+	504	150	chr10|13209838|13209839|+	195.5	195	-1.78637	shorten	4.99525e-19	3.18251e-18
ENSG00000128731.18|HERC2|protein_coding	chr15|28111047|28111048|-	136.5	86	chr15|28111425|28111426|-	114.5	330	-2.19023	shorten	5.9489e-19	3.78584e-18
ENSG00000197302.11|KRBOX5|protein_coding	chr16|31794638|31794639|+	8	126	chr16|31759884|31759885|+	359	473	3.61856	lengthen	7.19611e-20	4.17301e-18
ENSG00000129636.13|ITFG1|protein_coding	chr16|47155377|47155378|-	445.5	445	chr16|47155560|47155561|-	198.5	502.5	-1.3489	shorten	6.57975e-19	4.18263e-18
ENSG00000162664.17|ZNF326|protein_coding	chr1|90028534|90028535|+	416	152	chr1|90027879|90027880|+	79.5	129	-2.17344	shorten	6.89802e-19	4.38005e-18
ENSG00000142856.17|ITGB3BP|protein_coding	chr1|63440770|63440771|-	1516	733.5	chr1|63449460|63449461|-	316.5	38.5	2.03362	lengthen	1.07624e-19	6.17807e-18
ENSG00000121892.15|PDS5A|protein_coding	chr4|39822863|39822864|-	1256.5	508.5	chr4|39824317|39824318|-	1197.5	881.5	-0.857234	shorten	1.02644e-18	6.5031e-18
ENSG00000155959.12|VBP1|protein_coding	chrX|155239809|155239810|+	1370	928	chrX|155239509|155239510|+	443.5	584.5	-0.965717	shorten	1.07244e-18	6.78695e-18
ENSG00000120696.9|KBTBD7|protein_coding	chr13|41189841|41189842|-	289	209	chr13|41191739|41191740|-	13	91	-3.28532	shorten	1.18041e-18	7.46189e-18
ENSG00000082212.13|ME2|protein_coding	chr18|50947887|50947888|+	1936	921.5	chr18|50947839|50947840|+	382.5	377	-1.04345	shorten	1.38326e-18	8.72485e-18
ENSG00000166130.15|IKBIP|protein_coding	chr12|98613404|98613405|-	123	125	chr12|98625931|98625932|-	35	219	-2.61208	shorten	1.40216e-18	8.83422e-18
ENSG00000065802.12|ASB1|protein_coding	chr2|238452248|238452249|+	225.5	176	chr2|238446729|238446730|+	134	356.5	-1.73766	shorten	1.44165e-18	9.07296e-18
ENSG00000185219.18|ZNF445|protein_coding	chr3|44431719|44431720|-	134.5	75	chr3|44437481|44437482|-	158	386.5	-2.12055	shorten	1.60959e-18	1.01187e-17
ENSG00000115085.15|ZAP70|protein_coding	chr2|97740508|97740509|+	437	150	chr2|97739859|97739860|+	1680	1348	-1.20077	shorten	1.74396e-18	1.09392e-17
ENSG00000011007.13|ELOA|protein_coding	chr1|23762057|23762058|+	159	74	chr1|23759904|23759905|+	827.5	1332	-1.77402	shorten	1.86407e-18	1.16669e-17
ENSG00000134698.11|AGO4|protein_coding	chr1|35857662|35857663|+	213	193	chr1|35855431|35855432|+	81	283.5	-1.93743	shorten	1.97204e-18	1.2329e-17
ENSG00000132300.19|PTCD3|protein_coding	chr2|86138192|86138193|+	1065	816	chr2|86137788|86137789|+	291	475	-1.09523	shorten	1.98605e-18	1.2403e-17
ENSG00000182400.15|TRAPPC6B|protein_coding	chr14|39147814|39147815|-	123.5	49.5	chr14|39150291|39150292|-	8.5	61.5	-4.30524	shorten	2.18872e-18	1.36537e-17
ENSG00000152219.5|ARL14EP|protein_coding	chr11|30338221|30338222|+	182.5	117.5	chr11|30336805|30336806|+	224	495	-1.77656	shorten	2.45764e-18	1.53144e-17
ENSG00000020922.13|MRE11|protein_coding	chr11|94415573|94415574|-	348.5	107	chr11|94419871|94419872|-	341	326.5	-1.63805	shorten	2.79698e-18	1.74099e-17
ENSG00000196505.11|GDAP2|protein_coding	chr1|117860229|117860230|-	80	19.5	chr1|117870158|117870159|-	73	175	-3.35234	shorten	3.16786e-18	1.96754e-17
ENSG00000009844.16|VTA1|protein_coding	chr6|142220774|142220775|+	441.5	251	chr6|142219601|142219602|+	1211	1457	-1.09395	shorten	3.21227e-18	1.99294e-17
ENSG00000178177.17|LCORL|protein_coding	chr4|17843220|17843221|-	132	41	chr4|17845641|17845642|-	48	114.5	-2.92854	shorten	3.66645e-18	2.27224e-17
ENSG00000155438.12|NIFK|protein_coding	chr2|121727044|121727045|-	340	155	chr2|121727678|121727679|-	534	634	-1.41035	shorten	3.7135e-18	2.29889e-17
ENSG00000196937.11|FAM3C|protein_coding	chr7|121348852|121348853|-	104.5	51	chr7|121350009|121350010|-	317.5	725	-2.22216	shorten	4.00598e-18	2.47726e-17
ENSG00000008311.16|AASS|protein_coding	chr7|122076245|122076246|-	66.5	107.5	chr7|122076479|122076480|-	45	487	-2.73655	shorten	5.92898e-18	3.65449e-17
ENSG00000137992.15|DBT|protein_coding	chr1|100193587|100193588|-	61	35	chr1|100210541|100210542|-	7	93	-4.6168	shorten	5.94565e-18	3.66079e-17
ENSG00000111962.8|UST|protein_coding	chr6|149076988|149076989|+	157	123	chr6|149074255|149074256|+	66.5	238	-2.23939	shorten	6.50071e-18	3.9939e-17
ENSG00000184517.12|ZFP1|protein_coding	chr16|75172230|75172231|+	159	82	chr16|75169660|75169661|+	22	96.5	-3.11702	shorten	6.81169e-18	4.18044e-17
ENSG00000168234.13|TTC39C|protein_coding	chr18|24135863|24135864|+	104.5	28	chr18|24020286|24020287|+	235.5	381	-2.62274	shorten	7.22044e-18	4.42651e-17
ENSG00000118985.16|ELL2|protein_coding	chr5|95885099|95885100|-	81	31	chr5|95888822|95888823|-	2.5	49	-6.03622	shorten	7.55346e-18	4.62568e-17
ENSG00000118058.25|KMT2A|protein_coding	chr11|118526830|118526831|+	205	172.5	chr11|118525668|118525669|+	23.5	132.5	-2.77318	shorten	7.6783e-18	4.69707e-17
ENSG00000082258.13|CCNT2|protein_coding	chr2|134957394|134957395|+	59	24	chr2|134955804|134955805|+	20.5	120.5	-3.90857	shorten	8.06621e-18	4.92906e-17
ENSG00000110917.8|MLEC|protein_coding	chr12|120701855|120701856|+	1751	1733	chr12|120696689|120696690|+	338.5	631	-0.927828	shorten	8.57366e-18	5.23353e-17
ENSG00000155966.14|AFF2|protein_coding	chrX|148995723|148995724|+	797.5	2292	chrX|148992553|148992554|+	74	583.5	-1.44226	shorten	9.20557e-18	5.61322e-17
ENSG00000065613.15|SLK|protein_coding	chr10|104029230|104029231|+	574	322	chr10|104026081|104026082|+	64.5	141	-1.96565	shorten	9.75773e-18	5.94353e-17
ENSG00000105849.6|POLR1F|protein_coding	chr7|19695461|19695462|-	513.5	387	chr7|19698078|19698079|-	37	132	-2.27023	shorten	1.04434e-17	6.35437e-17
ENSG00000064652.11|SNX24|protein_coding	chr5|123009201|123009202|+	109	57	chr5|123002140|123002141|+	38	143.5	-2.86337	shorten	1.09691e-17	6.66709e-17
ENSG00000147687.19|TATDN1|protein_coding	chr8|124488509|124488510|-	257	159.5	chr8|124488600|124488601|-	56	157.5	-2.20867	shorten	1.16253e-17	7.05842e-17
ENSG00000132313.15|MRPL35|protein_coding	chr2|86213788|86213789|+	516.5	695.5	chr2|86210820|86210821|+	483.5	287.5	1.18747	lengthen	1.28897e-18	7.3252e-17
ENSG00000141030.13|COPS3|protein_coding	chr17|17246836|17246837|-	4691.5	3146.5	chr17|17246902|17246903|-	566	643	-0.764424	shorten	1.21788e-17	7.38654e-17
ENSG00000153214.11|TMEM87B|protein_coding	chr2|112119311|112119312|+	420	272	chr2|112116490|112116491|+	20.5	91	-2.74382	shorten	1.25671e-17	7.61396e-17
ENSG00000146535.14|GNA12|protein_coding	chr7|2728113|2728114|-	201.5	82	chr7|2729823|2729824|-	67	139	-2.31591	shorten	1.26203e-17	7.63803e-17
ENSG00000136754.18|ABI1|protein_coding	chr10|26746894|26746895|-	216.5	188.5	chr10|26748184|26748185|-	50	195.5	-2.17862	shorten	1.3976e-17	8.44956e-17
ENSG00000120254.16|MTHFD1L|protein_coding	chr6|151101884|151101885|+	1393.5	498	chr6|150898995|150898996|+	305.5	256.5	-1.23674	shorten	1.64535e-17	9.91574e-17
ENSG00000100916.14|BRMS1L|protein_coding	chr14|35871961|35871962|+	92.5	53.5	chr14|35870481|35870482|+	3	63	-5.29464	shorten	1.66719e-17	1.00367e-16
ENSG00000170100.14|ZNF778|protein_coding	chr16|89232634|89232635|+	76	51.5	chr16|89218368|89218369|+	62.5	281.5	-2.76776	shorten	1.68284e-17	1.01202e-16
ENSG00000139990.18|DCAF5|protein_coding	chr14|69050923|69050924|-	69.5	64	chr14|69053739|69053740|-	79.5	439.5	-2.67962	shorten	2.07349e-17	1.24563e-16
ENSG00000102054.18|RBBP7|protein_coding	chrX|16844345|16844346|-	71	14	chrX|16844781|16844782|-	41	109	-4.26304	shorten	2.17986e-17	1.30815e-16
ENSG00000112182.16|BACH2|protein_coding	chr6|89926534|89926535|-	170	136.5	chr6|89928098|89928099|-	28.5	139.5	-2.65128	shorten	2.28826e-17	1.37175e-16
ENSG00000011021.23|CLCN6|protein_coding	chr1|11848077|11848078|+	20	89.5	chr1|11843127|11843128|+	375.5	226.5	2.96954	lengthen	2.4645e-18	1.38671e-16
ENSG00000198363.18|ASPH|protein_coding	chr8|61500556|61500557|-	165.5	63	chr8|61501229|61501230|-	208.5	319.5	-1.98657	shorten	2.36609e-17	1.41691e-16
ENSG00000136492.10|BRIP1|protein_coding	chr17|61681268|61681269|-	311	142	chr17|61683297|61683298|-	25.5	81.5	-2.83701	shorten	2.58929e-17	1.54731e-16
ENSG00000153140.9|CETN3|protein_coding	chr5|90393713|90393714|-	235.5	132	chr5|90393825|90393826|-	87	194.5	-1.92146	shorten	2.71222e-17	1.61907e-16
ENSG00000023516.9|AKAP11|protein_coding	chr13|42323265|42323266|+	156.5	85.5	chr13|42319378|42319379|+	1.5	49.5	-10.7086	shorten	2.72752e-17	1.6265e-16
ENSG00000147548.17|NSD3|protein_coding	chr8|38269701|38269702|-	450	329.5	chr8|38317563|38317564|-	251.5	449.5	-1.28677	shorten	2.75786e-17	1.64286e-16
ENSG00000144747.17|TMF1|protein_coding	chr3|69019828|69019829|-	105	66	chr3|69023085|69023086|-	46.5	182.5	-2.78931	shorten	2.82484e-17	1.681e-16
ENSG00000111737.12|RAB35|protein_coding	chr12|120095101|120095102|-	744	662	chr12|120095742|120095743|-	272	519	-1.08203	shorten	2.90274e-17	1.72375e-16
ENSG00000165392.11|WRN|protein_coding	chr8|31175912|31175913|+	95.5	24.5	chr8|31173402|31173403|+	43.5	105.5	-3.3986	shorten	2.96257e-17	1.75744e-16
ENSG00000107643.17|MAPK8|protein_coding	chr10|48439347|48439348|+	164.5	59	chr10|48435876|48435877|+	471.5	625	-1.88691	shorten	3.29978e-17	1.95544e-16
ENSG00000108384.16|RAD51C|protein_coding	chr17|58734328|58734329|+	1425.5	1385.5	chr17|58695331|58695332|+	305.5	113.5	1.39269	lengthen	3.86124e-18	2.15132e-16
ENSG00000011198.10|ABHD5|protein_coding	chr3|43722723|43722724|+	118.5	33	chr3|43718798|43718799|+	134.5	218	-2.54382	shorten	4.42919e-17	2.62199e-16
ENSG00000169018.6|FEM1B|protein_coding	chr15|68295863|68295864|+	107.5	73	chr15|68291298|68291299|+	28	140.5	-2.86052	shorten	4.5479e-17	2.68946e-16
ENSG00000134086.9|VHL|protein_coding	chr3|10153663|10153664|+	324	230	chr3|10150813|10150814|+	140.5	297.5	-1.61544	shorten	4.7118e-17	2.78349e-16
ENSG00000113360.17|DROSHA|protein_coding	chr5|31401154|31401155|-	204.5	62	chr5|31401300|31401301|-	700	713.5	-1.876	shorten	4.89748e-17	2.89017e-16
ENSG00000135250.17|SRPK2|protein_coding	chr7|105115731|105115732|-	304	695.5	chr7|105116377|105116378|-	1677	2021.5	0.918865	lengthen	5.42993e-18	2.99595e-16
ENSG00000148481.14|MINDY3|protein_coding	chr10|15778175|15778176|-	322.5	239	chr10|15778852|15778853|-	82.5	213	-1.79698	shorten	5.99446e-17	3.53021e-16
ENSG00000140030.6|GPR65|protein_coding	chr14|88014809|88014810|+	33	6.5	chr14|88012012|88012013|+	28	157.5	-4.87176	shorten	6.05281e-17	3.56088e-16
ENSG00000180488.17|MIGA1|protein_coding	chr1|77879538|77879539|+	158	207.5	chr1|77791496|77791497|+	57	1	10.7108	lengthen	7.51272e-18	4.10527e-16
ENSG00000120837.8|NFYB|protein_coding	chr12|104119323|104119324|-	398.5	288.5	chr12|104119502|104119503|-	68.5	179	-1.84407	shorten	7.71008e-17	4.52648e-16
ENSG00000066382.17|MPPED2|protein_coding	chr11|30410226|30410227|-	91	29.5	chr11|30411382|30411383|-	31.5	102.5	-3.36689	shorten	8.01149e-17	4.69859e-16
ENSG00000112701.18|SENP6|protein_coding	chr6|75715902|75715903|+	210	152	chr6|75715680|75715681|+	61	188.5	-2.13473	shorten	8.28106e-17	4.85168e-16
ENSG00000092978.11|GPATCH2|protein_coding	chr1|217430496|217430497|-	28.5	173.5	chr1|217608185|217608186|-	30.5	3.5	6.25917	lengthen	9.02136e-18	4.8827e-16
ENSG00000143653.10|SCCPDH|protein_coding	chr1|246767830|246767831|+	738.5	350	chr1|246767467|246767468|+	2275	1934	-0.851746	shorten	8.75384e-17	5.12339e-16
ENSG00000107036.12|RIC1|protein_coding	chr9|5776055|5776056|+	119.5	146	chr9|5775237|5775238|+	38	245	-2.40462	shorten	8.89516e-17	5.20074e-16
ENSG00000129353.15|SLC44A2|protein_coding	chr19|10644556|10644557|+	170.5	115.5	chr19|10643911|10643912|+	418	857	-1.59912	shorten	1.0317e-16	6.02586e-16
ENSG00000133103.17|COG6|protein_coding	chr13|39752627|39752628|+	167.5	123.5	chr13|39751499|39751500|+	30.5	133	-2.54069	shorten	1.07982e-16	6.30043e-16
ENSG00000160310.19|PRMT2|protein_coding	chr21|46664939|46664940|+	346	549	chr21|46660142|46660143|+	178	82	1.78732	lengthen	1.33163e-17	7.13932e-16
ENSG00000166575.17|TMEM135|protein_coding	chr11|87328823|87328824|+	132.5	18	chr11|87322966|87322967|+	171.5	168.5	-2.81707	shorten	1.25545e-16	7.31768e-16
ENSG00000120942.14|UBIAD1|protein_coding	chr1|11288432|11288433|+	320	160	chr1|11286276|11286277|+	294	400	-1.45227	shorten	1.27379e-16	7.41696e-16
ENSG00000118873.17|RAB3GAP2|protein_coding	chr1|220148293|220148294|-	133	88.5	chr1|220151095|220151096|-	29	127.5	-2.72436	shorten	1.38591e-16	8.05331e-16
ENSG00000163539.19|CLASP2|protein_coding	chr3|33496992|33496993|-	312.5	180	chr3|33497765|33497766|-	60.5	144.5	-2.08432	shorten	1.54626e-16	8.9759e-16
ENSG00000152253.9|SPC25|protein_coding	chr2|168870896|168870897|-	320.5	95	chr2|168871388|168871389|-	1070.5	843.5	-1.38219	shorten	1.63786e-16	9.49793e-16
ENSG00000171843.17|MLLT3|protein_coding	chr9|20343905|20343906|-	35.5	1	chr9|20346292|20346293|-	44	122	-11.0773	shorten	1.71357e-16	9.92684e-16
ENSG00000181896.12|ZNF101|protein_coding	chr19|19683503|19683504|+	1410	411.5	chr19|19680029|19680030|+	472	297	-1.10293	shorten	1.73875e-16	1.00624e-15
ENSG00000150637.9|CD226|protein_coding	chr18|69853276|69853277|-	217.5	232	chr18|69862958|69862959|-	57.5	240	-1.96409	shorten	1.80251e-16	1.04208e-15
ENSG00000079277.22|MKNK1|protein_coding	chr1|46557418|46557419|-	760	654.5	chr1|46580446|46580447|-	159.5	332	-1.26251	shorten	2.04583e-16	1.18155e-15
ENSG00000083168.11|KAT6A|protein_coding	chr8|41929479|41929480|-	638	284.5	chr8|41930024|41930025|-	37.5	86	-2.36956	shorten	2.10228e-16	1.21292e-15
ENSG00000133731.10|IMPA1|protein_coding	chr8|81657953|81657954|-	656.5	217	chr8|81658147|81658148|-	53.5	84	-2.27067	shorten	2.2755e-16	1.3102e-15
ENSG00000164211.13|STARD4|protein_coding	chr5|111498847|111498848|-	44.5	30	chr5|111500970|111500971|-	39.5	284	-3.42353	shorten	2.31767e-16	1.33313e-15
ENSG00000151292.19|CSNK1G3|protein_coding	chr5|123616767|123616768|+	228	140	chr5|123615440|123615441|+	101	224	-1.86705	shorten	2.35334e-16	1.35228e-15
ENSG00000166451.14|CENPN|protein_coding	chr16|81031482|81031483|+	638	261	chr16|81022872|81022873|+	1836.5	1434	-0.934866	shorten	2.84558e-16	1.63348e-15
ENSG00000106459.15|NRF1|protein_coding	chr7|129757073|129757074|+	175.5	48	chr7|129756013|129756014|+	126	164.5	-2.2668	shorten	3.18385e-16	1.82582e-15
ENSG00000153786.13|ZDHHC7|protein_coding	chr16|84974462|84974463|-	723.5	418	chr16|84974570|84974571|-	65.5	135.5	-1.87794	shorten	4.01884e-16	2.30232e-15
ENSG00000106868.17|SUSD1|protein_coding	chr9|112040784|112040785|-	148.5	138	chr9|112041079|112041080|-	52.5	219	-2.17631	shorten	4.4924e-16	2.57103e-15
ENSG00000119004.17|CYP20A1|protein_coding	chr2|203305775|203305776|+	139	56.5	chr2|203296921|203296922|+	19.5	74	-3.26055	shorten	5.24726e-16	3.00002e-15
ENSG00000143924.19|EML4|protein_coding	chr2|42332545|42332546|+	645	568.5	chr2|42330741|42330742|+	44	150.5	-1.95332	shorten	5.88707e-16	3.36244e-15
ENSG00000181852.18|RNF41|protein_coding	chr12|56204503|56204504|-	286.5	120.5	chr12|56210037|56210038|-	44	96.5	-2.40651	shorten	5.97406e-16	3.40869e-15
ENSG00000153933.10|DGKE|protein_coding	chr17|56869565|56869566|+	23.5	65.5	chr17|56868668|56868669|+	286.5	99	3.04843	lengthen	7.48256e-17	3.86576e-15
ENSG00000151532.15|VTI1A|protein_coding	chr10|112818741|112818742|+	198	270	chr10|112450722|112450723|+	91.5	16	2.98818	lengthen	7.84278e-17	4.01536e-15
ENSG00000133028.12|SCO1|protein_coding	chr17|10680337|10680338|-	707	441.5	chr17|10680694|10680695|-	96.5	180	-1.60599	shorten	8.00281e-16	4.55711e-15
ENSG00000119392.16|GLE1|protein_coding	chr9|128542290|128542291|+	383.5	349.5	chr9|128541422|128541423|+	133	327	-1.42498	shorten	8.04367e-16	4.57579e-15
ENSG00000123268.9|ATF1|protein_coding	chr12|50821122|50821123|+	348.5	110	chr12|50820223|50820224|+	26.5	60	-2.78148	shorten	8.15279e-16	4.63323e-15
ENSG00000168116.14|KIAA1586|protein_coding	chr6|57059038|57059039|+	199.5	68	chr6|57055222|57055223|+	102.5	152.5	-2.15288	shorten	8.34894e-16	4.73996e-15
ENSG00000112146.17|FBXO9|protein_coding	chr6|53100869|53100870|+	50	8.5	chr6|53097898|53097899|+	153.5	330.5	-3.88184	shorten	8.80789e-16	4.98558e-15
ENSG00000000419.14|DPM1|protein_coding	chr20|50934874|50934875|-	425.5	250.5	chr20|50934957|50934958|-	126.5	218	-1.57769	shorten	9.08763e-16	5.13881e-15
ENSG00000138764.15|CCNG2|protein_coding	chr4|77167202|77167203|+	1169	805.5	chr4|77167024|77167025|+	130	227.5	-1.3598	shorten	9.44029e-16	5.33292e-15
ENSG00000169299.14|PGM2|protein_coding	chr4|37862936|37862937|+	362	99.5	chr4|37862087|37862088|+	979	689.5	-1.3924	shorten	1.03769e-15	5.85622e-15
ENSG00000182150.19|ERCC6L2|protein_coding	chr9|96014566|96014567|+	104	80	chr9|96013342|96013343|+	6.5	75.5	-4.08459	shorten	1.04097e-15	5.86888e-15
ENSG00000112234.9|FBXL4|protein_coding	chr6|98869676|98869677|-	111	16	chr6|98874251|98874252|-	7.5	33	-5.00723	shorten	1.08374e-15	6.10395e-15
ENSG00000132467.4|UTP3|protein_coding	chr4|70690542|70690543|+	468	375	chr4|70690176|70690177|+	1124.5	1688	-0.911071	shorten	1.21067e-15	6.80537e-15
ENSG00000005801.18|ZNF195|protein_coding	chr11|3347064|3347065|-	88	42.5	chr11|3360332|3360333|-	64.5	188	-2.58469	shorten	1.30507e-15	7.32876e-15
ENSG00000153006.16|SREK1IP1|protein_coding	chr5|64724124|64724125|-	203.5	172	chr5|64724514|64724515|-	201.5	487	-1.57893	shorten	1.3238e-15	7.42661e-15
ENSG00000172671.20|ZFAND4|protein_coding	chr10|45615598|45615599|-	172.5	187	chr10|45638647|45638648|-	88.5	8.5	3.50938	lengthen	1.56639e-16	7.94802e-15
ENSG00000166170.12|BAG5|protein_coding	chr14|103556551|103556552|-	136.5	84	chr14|103559625|103559626|-	45.5	150	-2.35274	shorten	1.4562e-15	8.15327e-15
ENSG00000115446.12|UNC50|protein_coding	chr2|98618511|98618512|+	583.5	323	chr2|98618327|98618328|+	37	95.5	-2.22196	shorten	1.49292e-15	8.35063e-15
ENSG00000163625.17|WDFY3|protein_coding	chr4|84669794|84669795|-	51	21	chr4|84672293|84672294|-	107.5	372.5	-3.16662	shorten	1.65578e-15	9.25252e-15
ENSG00000138434.17|ITPRID2|protein_coding	chr2|181930734|181930735|+	393	281.5	chr2|181894694|181894695|+	131	11.5	3.2985	lengthen	1.86308e-16	9.36981e-15
ENSG00000167720.13|SRR|protein_coding	chr17|2325258|2325259|+	259	144	chr17|2323782|2323783|+	39.5	109.5	-2.33054	shorten	1.74189e-15	9.72413e-15
ENSG00000089775.12|ZBTB25|protein_coding	chr14|64481545|64481546|-	140	75.5	chr14|64486838|64486839|-	43	129.5	-2.46822	shorten	1.74908e-15	9.75467e-15
ENSG00000095574.12|IKZF5|protein_coding	chr10|122990807|122990808|-	207.5	84.5	chr10|122993682|122993683|-	38	89.5	-2.54573	shorten	1.76229e-15	9.81871e-15
ENSG00000181450.18|ZNF678|protein_coding	chr1|227679666|227679667|+	69.5	173	chr1|227661239|227661240|+	219	130.5	2.01641	lengthen	1.9908e-16	9.9243e-15
ENSG00000126214.22|KLC1|protein_coding	chr14|103701542|103701543|+	334.5	624	chr14|103697150|103697151|+	179.5	109.5	1.58562	lengthen	2.08186e-16	1.0288e-14
ENSG00000164323.15|CFAP97|protein_coding	chr4|185159672|185159673|-	79	50.5	chr4|185162781|185162782|-	6	71	-4.27853	shorten	1.86091e-15	1.03479e-14
ENSG00000128872.10|TMOD2|protein_coding	chr15|51816358|51816359|+	191	94	chr15|51808735|51808736|+	9	56.5	-3.66811	shorten	1.91087e-15	1.06049e-14
ENSG00000120526.12|NUDCD1|protein_coding	chr8|109242675|109242676|-	597.5	450.5	chr8|109243010|109243011|-	66.5	165	-1.71231	shorten	1.98958e-15	1.1031e-14
ENSG00000103404.15|USP31|protein_coding	chr16|23061423|23061424|-	98	32	chr16|23079763|23079764|-	59	132.5	-2.93312	shorten	2.05609e-15	1.13887e-14
ENSG00000116678.20|LEPR|protein_coding	chr1|65636323|65636324|+	5.5	117.5	chr1|65635424|65635425|+	57.5	59	4.43281	lengthen	2.59502e-16	1.27134e-14
ENSG00000182952.5|HMGN4|protein_coding	chr6|26546931|26546932|+	1606.5	1027.5	chr6|26546500|26546501|+	292.5	372	-1.01458	shorten	2.36152e-15	1.30677e-14
ENSG00000131653.14|TRAF7|protein_coding	chr16|2178120|2178121|+	410	235.5	chr16|2178058|2178059|+	881.5	1050	-1.03981	shorten	2.41368e-15	1.33434e-14
ENSG00000198130.16|HIBCH|protein_coding	chr2|190204634|190204635|-	473	202	chr2|190204909|190204910|-	248.5	273	-1.36503	shorten	2.54688e-15	1.4066e-14
ENSG00000170854.18|RIOX2|protein_coding	chr3|97942000|97942001|-	120	34.5	chr3|97945119|97945120|-	57	107.5	-2.7394	shorten	2.64078e-15	1.45704e-14
ENSG00000148143.13|ZNF462|protein_coding	chr9|107013626|107013627|+	95.5	51.5	chr9|107011222|107011223|+	61.5	188	-2.48997	shorten	2.77065e-15	1.52722e-14
ENSG00000052802.13|MSMO1|protein_coding	chr4|165343154|165343155|+	523.5	180.5	chr4|165343068|165343069|+	1342	958	-1.05319	shorten	2.90816e-15	1.60146e-14
ENSG00000128563.13|PRKRIP1|protein_coding	chr7|102426664|102426665|+	418	341.5	chr7|102425447|102425448|+	497	835.5	-1.03674	shorten	2.96168e-15	1.62935e-14
ENSG00000134684.13|YARS1|protein_coding	chr1|32775246|32775247|-	1597	1140.5	chr1|32775680|32775681|-	665.5	791.5	-0.737759	shorten	2.98121e-15	1.63851e-14
ENSG00000184900.16|SUMO3|protein_coding	chr21|44805616|44805617|-	2347.5	1150	chr21|44805861|44805862|-	663	553.5	-0.768374	shorten	3.02233e-15	1.65951e-14
ENSG00000109519.14|GRPEL1|protein_coding	chr4|7060054|7060055|-	820.5	284	chr4|7060528|7060529|-	311.5	254	-1.2403	shorten	3.30752e-15	1.81434e-14
ENSG00000070367.17|EXOC5|protein_coding	chr14|57204578|57204579|-	284	247.5	chr14|57206804|57206805|-	591	1134.5	-1.15098	shorten	3.3693e-15	1.84646e-14
ENSG00000189079.18|ARID2|protein_coding	chr12|45908035|45908036|+	574	163	chr12|45906539|45906540|+	814.5	514.5	-1.17224	shorten	3.66616e-15	2.00335e-14
ENSG00000138433.16|CIR1|protein_coding	chr2|174348157|174348158|-	371	277	chr2|174348365|174348366|-	324.5	550	-1.17002	shorten	3.66451e-15	2.00335e-14
ENSG00000101544.9|ADNP2|protein_coding	chr18|80140342|80140343|+	109.5	111.5	chr18|80138738|80138739|+	19	137.5	-2.87696	shorten	3.73313e-15	2.03798e-14
ENSG00000184903.10|IMMP2L|protein_coding	chr7|110663051|110663052|-	108	57	chr7|110663433|110663434|-	44.5	139	-2.55419	shorten	3.76397e-15	2.05285e-14
ENSG00000106477.20|CEP41|protein_coding	chr7|130394741|130394742|-	80.5	28	chr7|130398847|130398848|-	69	168.5	-2.84557	shorten	3.88648e-15	2.11763e-14
ENSG00000160194.18|NDUFV3|protein_coding	chr21|42909098|42909099|+	919	781.5	chr21|42883823|42883824|+	72	184	-1.61668	shorten	4.06938e-15	2.21516e-14
ENSG00000168564.6|CDKN2AIP|protein_coding	chr4|183448192|183448193|+	220.5	116	chr4|183447927|183447928|+	102	193.5	-1.83829	shorten	4.11575e-15	2.23826e-14
ENSG00000095485.18|CWF19L1|protein_coding	chr10|100232297|100232298|-	696	339	chr10|100232412|100232413|-	87.5	138.5	-1.70491	shorten	4.22585e-15	2.29594e-14
ENSG00000113407.14|TARS1|protein_coding	chr5|33468084|33468085|+	2199.5	1870	chr5|33467932|33467933|+	430.5	628.5	-0.793761	shorten	4.46526e-15	2.42237e-14
ENSG00000151611.17|MMAA|protein_coding	chr4|145660031|145660032|+	80.5	13	chr4|145655483|145655484|+	135.5	190.5	-3.15224	shorten	4.64497e-15	2.51403e-14
ENSG00000100442.11|FKBP3|protein_coding	chr14|45115902|45115903|-	4364	3633	chr14|45116046|45116047|-	782.5	981	-0.589772	shorten	4.73669e-15	2.56124e-14
ENSG00000180398.13|MCFD2|protein_coding	chr2|46901877|46901878|-	627	483.5	chr2|46905236|46905237|-	147.5	282	-1.33071	shorten	4.85535e-15	2.62291e-14
ENSG00000163104.18|SMARCAD1|protein_coding	chr4|94291287|94291288|+	806	385	chr4|94290817|94290818|+	163	201	-1.35372	shorten	5.18556e-15	2.79863e-14
ENSG00000120805.14|ARL1|protein_coding	chr12|101393118|101393119|-	109	30	chr12|101395321|101395322|-	121.5	188	-2.49524	shorten	5.45597e-15	2.94177e-14
ENSG00000136940.14|PDCL|protein_coding	chr9|122816053|122816054|-	218.5	242.5	chr9|122819942|122819943|-	310	841	-1.2952	shorten	5.48277e-15	2.95342e-14
ENSG00000204954.10|UQCC6|protein_coding	chr12|103951203|103951204|-	162.5	94.5	chr12|103951481|103951482|-	48	136	-2.26307	shorten	5.73636e-15	3.0871e-14
ENSG00000198856.13|OSTC|protein_coding	chr4|108667817|108667818|+	4487	3025	chr4|108667585|108667586|+	754	785	-0.629493	shorten	6.5537e-15	3.51697e-14
ENSG00000106560.11|GIMAP2|protein_coding	chr7|150693626|150693627|+	48	35	chr7|150690579|150690580|+	136	659.5	-2.73848	shorten	6.57286e-15	3.52392e-14
ENSG00000183624.14|HMCES|protein_coding	chr3|129306182|129306183|+	262.5	113	chr3|129305260|129305261|+	1038.5	1104.5	-1.3366	shorten	6.98272e-15	3.74013e-14
ENSG00000165288.11|BRWD3|protein_coding	chrX|80671550|80671551|-	73.5	119	chrX|80676084|80676085|-	7.5	151	-3.76602	shorten	7.11425e-15	3.807e-14
ENSG00000073921.18|PICALM|protein_coding	chr11|85957208|85957209|-	173.5	44.5	chr11|85957670|85957671|-	640.5	579	-1.82004	shorten	7.18236e-15	3.83983e-14
ENSG00000169230.10|PRELID1|protein_coding	chr5|177306947|177306948|+	1236	733.5	chr5|177306659|177306660|+	1611.5	1501.5	-0.691974	shorten	8.19922e-15	4.37934e-14
ENSG00000107485.18|GATA3|protein_coding	chr10|8074972|8074973|+	174.5	210	chr10|8074522|8074523|+	185	620	-1.59785	shorten	9.20307e-15	4.9109e-14
ENSG00000101417.12|PXMP4|protein_coding	chr20|33704113|33704114|-	99.5	55.5	chr20|33707559|33707560|-	151	363	-2.13897	shorten	9.2596e-15	4.93643e-14
ENSG00000124177.16|CHD6|protein_coding	chr20|41402529|41402530|-	212	180	chr20|41404522|41404523|-	37.5	146.5	-2.18817	shorten	9.39021e-15	5.00137e-14
ENSG00000123091.5|RNF11|protein_coding	chr1|51273444|51273445|+	57	35	chr1|51271780|51271781|+	44.5	207	-2.87331	shorten	9.81233e-15	5.2213e-14
ENSG00000154124.6|OTULIN|protein_coding	chr5|14699729|14699730|+	68	162.5	chr5|14698604|14698605|+	169	89	2.20484	lengthen	1.10955e-15	5.34369e-14
ENSG00000158485.11|CD1B|protein_coding	chr1|158327951|158327952|-	719.5	140.5	chr1|158328083|158328084|-	88.5	73	-2.07771	shorten	1.0059e-14	5.34753e-14
ENSG00000204371.12|EHMT2|protein_coding	chr6|31879761|31879762|-	126	267.5	chr6|31893166|31893167|-	82	27.5	2.60298	lengthen	1.15788e-15	5.5296e-14
ENSG00000129084.18|PSMA1|protein_coding	chr11|14603859|14603860|-	66.5	21.5	chr11|14626902|14626903|-	14.5	68	-3.85861	shorten	1.04556e-14	5.55318e-14
ENSG00000145241.11|CENPC|protein_coding	chr4|67468764|67468765|-	241.5	49	chr4|67472477|67472478|-	139.5	123.5	-2.08383	shorten	1.07736e-14	5.71139e-14
ENSG00000163811.12|WDR43|protein_coding	chr2|28948213|28948214|+	841	407	chr2|28946986|28946987|+	92	137	-1.61503	shorten	1.13989e-14	6.03168e-14
ENSG00000180884.10|ZNF792|protein_coding	chr19|34956353|34956354|-	138	165.5	chr19|34957472|34957473|-	28.5	176.5	-2.3722	shorten	1.16298e-14	6.14242e-14
ENSG00000159140.23|SON|protein_coding	chr21|33577477|33577478|+	550.5	823.5	chr21|33549601|33549602|+	233	706	-1.48555	shorten	1.1932e-14	6.29614e-14
ENSG00000166716.10|ZNF592|protein_coding	chr15|84803297|84803298|+	289.5	158.5	chr15|84802495|84802496|+	22	76.5	-2.69916	shorten	1.35971e-14	7.16146e-14
ENSG00000113163.19|CERT1|protein_coding	chr5|75368486|75368487|-	33	152.5	chr5|75370380|75370381|-	41	12	3.98997	lengthen	1.57729e-15	7.4698e-14
ENSG00000174840.9|PDE12|protein_coding	chr3|57561953|57561954|+	796.5	662	chr3|57560935|57560936|+	90	206	-1.44467	shorten	1.43601e-14	7.55632e-14
ENSG00000136868.11|SLC31A1|protein_coding	chr9|113266934|113266935|+	101	141.5	chr9|113264490|113264491|+	480.5	200.5	1.80388	lengthen	1.75004e-15	8.21941e-14
ENSG00000130511.16|SSBP4|protein_coding	chr19|18434560|18434561|+	160	119	chr19|18434421|18434422|+	273.5	596	-1.56397	shorten	1.57568e-14	8.28361e-14
ENSG00000071243.16|ING3|protein_coding	chr7|120977211|120977212|+	43	13.5	chr7|120975038|120975039|+	8.5	65.5	-4.73786	shorten	1.57917e-14	8.29431e-14
ENSG00000140992.19|PDPK1|protein_coding	chr16|2603186|2603187|+	335.5	305.5	chr16|2597975|2597976|+	9	76	-3.38529	shorten	1.60875e-14	8.44183e-14
ENSG00000140350.15|ANP32A|protein_coding	chr15|68778539|68778540|-	1136	422	chr15|68778912|68778913|-	6302	3673.5	-0.670227	shorten	1.75409e-14	9.19604e-14
ENSG00000135451.13|TROAP|protein_coding	chr12|49331729|49331730|+	1782	1246.5	chr12|49324375|49324376|+	546	644.5	-0.756394	shorten	1.79736e-14	9.41419e-14
ENSG00000144524.18|COPS7B|protein_coding	chr2|231809246|231809247|+	157	29.5	chr2|231808721|231808722|+	53	72.5	-2.88283	shorten	1.85765e-14	9.72102e-14
ENSG00000147592.9|LACTB2|protein_coding	chr8|70637266|70637267|-	56	22	chr8|70637833|70637834|-	43	153	-3.21926	shorten	1.89911e-14	9.92883e-14
ENSG00000179152.20|TCAIM|protein_coding	chr3|44409444|44409445|+	73.5	50.5	chr3|44407746|44407747|+	25	131	-2.99728	shorten	1.96791e-14	1.0279e-13
ENSG00000070882.13|OSBPL3|protein_coding	chr7|24797121|24797122|-	75	32	chr7|24799924|24799925|-	92.5	234.5	-2.6508	shorten	2.01149e-14	1.0497e-13
ENSG00000124784.9|RIOK1|protein_coding	chr6|7417896|7417897|+	402.5	175.5	chr6|7417699|7417700|+	778.5	738	-1.11271	shorten	2.02104e-14	1.05372e-13
ENSG00000119906.13|SLF2|protein_coding	chr10|100965131|100965132|+	109.5	85.5	chr10|100962432|100962433|+	5	65.5	-4.06531	shorten	2.04296e-14	1.06418e-13
ENSG00000100578.18|KIAA0586|protein_coding	chr14|58548825|58548826|+	55	15	chr14|58548117|58548118|+	52	145	-3.59679	shorten	2.07513e-14	1.07994e-13
ENSG00000187790.12|FANCM|protein_coding	chr14|45200366|45200367|+	83.5	30	chr14|45200069|45200070|+	91.5	196	-2.62036	shorten	2.14818e-14	1.11694e-13
ENSG00000121417.14|ZNF211|protein_coding	chr19|57644039|57644040|+	79.5	29.5	chr19|57642766|57642767|+	201	395.5	-2.42847	shorten	2.3217e-14	1.20495e-13
ENSG00000170004.19|CHD3|protein_coding	chr17|7912754|7912755|+	832	848.5	chr17|7912202|7912203|+	887	1474.5	-0.736699	shorten	2.37227e-14	1.22895e-13
ENSG00000109572.16|CLCN3|protein_coding	chr4|169720984|169720985|+	220	243	chr4|169719781|169719782|+	71.5	6.5	3.60375	lengthen	3.08997e-15	1.43937e-13
ENSG00000154380.19|ENAH|protein_coding	chr1|225486836|225486837|-	67.5	21.5	chr1|225497395|225497396|-	2	36	-6.24663	shorten	2.78332e-14	1.44058e-13
ENSG00000196911.12|KPNA5|protein_coding	chr6|116741865|116741866|+	36.5	152	chr6|116735642|116735643|+	252	237	2.15832	lengthen	3.20404e-15	1.48037e-13
ENSG00000177150.13|FAM210A|protein_coding	chr18|13663354|13663355|-	422	152	chr18|13665741|13665742|-	115	136.5	-1.65961	shorten	2.92442e-14	1.51224e-13
ENSG00000171823.7|FBXL14|protein_coding	chr12|1587362|1587363|-	5	52	chr12|1591057|1591058|-	100.5	47.5	4.57943	lengthen	3.58913e-15	1.64492e-13
ENSG00000101138.12|CSTF1|protein_coding	chr20|56404252|56404253|+	749.5	595.5	chr20|56404047|56404048|+	481	699.5	-0.893097	shorten	3.23161e-14	1.66957e-13
ENSG00000166263.13|STXBP4|protein_coding	chr17|55160033|55160034|+	1.5	42	chr17|55044775|55044776|+	52	16.5	11.4659	lengthen	3.87441e-15	1.74748e-13
ENSG00000181191.12|PJA1|protein_coding	chrX|69160861|69160862|-	540	601.5	chrX|69161193|69161194|-	22.5	120.5	-2.26603	shorten	3.44303e-14	1.77718e-13
ENSG00000077514.9|POLD3|protein_coding	chr11|74642732|74642733|+	104.5	65	chr11|74498240|74498241|+	60.5	184.5	-2.31116	shorten	3.75772e-14	1.93609e-13
ENSG00000018610.15|STEEP1|protein_coding	chrX|119538149|119538150|-	652.5	223	chrX|119538882|119538883|-	25	54.5	-2.72768	shorten	3.8762e-14	1.99533e-13
ENSG00000157450.16|RNF111|protein_coding	chr15|59096424|59096425|+	361.5	299.5	chr15|59095957|59095958|+	50	151	-1.91316	shorten	3.88256e-14	1.99679e-13
ENSG00000154945.7|ANKRD40|protein_coding	chr17|50693199|50693200|-	493.5	142	chr17|50694857|50694858|-	189.5	159.5	-1.54955	shorten	3.97725e-14	2.04365e-13
ENSG00000138449.11|SLC40A1|protein_coding	chr2|189560591|189560592|-	409	137	chr2|189561770|189561771|-	95	114	-1.81666	shorten	4.00389e-14	2.05547e-13
ENSG00000104613.12|INTS10|protein_coding	chr8|19852064|19852065|+	764	550	chr8|19844199|19844200|+	138	242	-1.27791	shorten	4.0152e-14	2.05942e-13
ENSG00000174718.12|RESF1|protein_coding	chr12|31993104|31993105|+	531	359.5	chr12|31992706|31992707|+	47	119.5	-1.91753	shorten	4.41036e-14	2.26006e-13
ENSG00000086189.11|DIMT1|protein_coding	chr5|62388529|62388530|-	727	264	chr5|62388625|62388626|-	383	305	-1.13701	shorten	4.47725e-14	2.29227e-13
ENSG00000161202.20|DVL3|protein_coding	chr3|184173609|184173610|+	677.5	620.5	chr3|184170874|184170875|+	398.5	680	-0.894182	shorten	4.79527e-14	2.45288e-13
ENSG00000185722.18|ANKFY1|protein_coding	chr17|4163905|4163906|-	237.5	197.5	chr17|4167841|4167842|-	11.5	79	-2.98699	shorten	5.09255e-14	2.60261e-13
ENSG00000150787.8|PTS|protein_coding	chr11|112233967|112233968|+	57.5	14	chr11|112233522|112233523|+	5.5	41.5	-4.931	shorten	5.1133e-14	2.61086e-13
ENSG00000129235.11|TXNDC17|protein_coding	chr17|6643172|6643173|+	191.5	115	chr17|6643089|6643090|+	764.5	1163	-1.35546	shorten	5.32298e-14	2.71549e-13
ENSG00000131375.10|CAPN7|protein_coding	chr3|15252301|15252302|+	368	259	chr3|15251379|15251380|+	30	100.5	-2.25884	shorten	5.38287e-14	2.74119e-13
ENSG00000133627.18|ACTR3B|protein_coding	chr7|152855370|152855371|+	137.5	51	chr7|152854972|152854973|+	13	52	-3.45888	shorten	5.56434e-14	2.82846e-13
ENSG00000186184.20|POLR1D|protein_coding	chr13|27666249|27666250|+	592	849	chr13|27623445|27623446|+	2383.5	2136.5	0.703708	lengthen	7.09166e-15	3.17338e-13
ENSG00000121060.19|TRIM25|protein_coding	chr17|56887911|56887912|-	406.5	216	chr17|56891207|56891208|-	42	95.5	-2.12219	shorten	6.76022e-14	3.42715e-13
ENSG00000135119.15|RNFT2|protein_coding	chr12|116853628|116853629|+	207.5	95.5	chr12|116852941|116852942|+	472	592	-1.41038	shorten	6.8297e-14	3.45929e-13
ENSG00000128641.19|MYO1B|protein_coding	chr2|191425159|191425160|+	208	129.5	chr2|191424101|191424102|+	182.5	330.5	-1.59609	shorten	6.9386e-14	3.51132e-13
ENSG00000102710.21|SUPT20H|protein_coding	chr13|37009315|37009316|-	549	400.5	chr13|37009495|37009496|-	153	269.5	-1.35605	shorten	7.22886e-14	3.65495e-13
ENSG00000179119.15|SPTY2D1|protein_coding	chr11|18606403|18606404|-	580.5	433	chr11|18607545|18607546|-	106	211	-1.41197	shorten	7.62733e-14	3.85299e-13
ENSG00000189298.14|ZKSCAN3|protein_coding	chr6|28369171|28369172|+	135	68.5	chr6|28366745|28366746|+	99	202.5	-2.00532	shorten	7.6824e-14	3.87736e-13
ENSG00000153132.13|CLGN|protein_coding	chr4|140388454|140388455|-	98.5	8.5	chr4|140388763|140388764|-	221.5	172.5	-3.28281	shorten	7.94225e-14	4.00495e-13
ENSG00000137075.18|RNF38|protein_coding	chr9|36336404|36336405|-	198.5	185	chr9|36339580|36339581|-	16	97.5	-2.63912	shorten	8.05891e-14	4.06018e-13
ENSG00000082068.9|WDR70|protein_coding	chr5|37752669|37752670|+	36.5	99.5	chr5|37393605|37393606|+	45	6	4.49792	lengthen	9.22095e-15	4.09396e-13
ENSG00000178974.11|FBXO34|protein_coding	chr14|55368128|55368129|+	5	51	chr14|55353608|55353609|+	136.5	74	4.25285	lengthen	9.81369e-15	4.32335e-13
ENSG00000072415.10|PALS1|protein_coding	chr14|67335810|67335811|+	364.5	503	chr14|67333961|67333962|+	129.5	432	-1.26022	shorten	8.59209e-14	4.32496e-13
ENSG00000122778.10|KIAA1549|protein_coding	chr7|138831383|138831384|-	114	17	chr7|138837110|138837111|-	226	204.5	-2.61734	shorten	8.70007e-14	4.37544e-13
ENSG00000185480.12|PARPBP|protein_coding	chr12|102197518|102197519|+	211.5	108.5	chr12|102196080|102196081|+	1.5	35.5	-10.3085	shorten	9.47473e-14	4.76082e-13
ENSG00000198081.11|ZBTB14|protein_coding	chr18|5289022|5289023|-	66	14.5	chr18|5289810|5289811|-	145	239	-2.92655	shorten	9.66845e-14	4.85387e-13
ENSG00000102978.13|POLR2C|protein_coding	chr16|57472008|57472009|+	3591.5	2281	chr16|57471683|57471684|+	719	708	-0.62698	shorten	9.76203e-14	4.89652e-13
ENSG00000164167.12|LSM6|protein_coding	chr4|146190043|146190044|+	341.5	139.5	chr4|146189933|146189934|+	515.5	497	-1.24665	shorten	9.94551e-14	4.98416e-13
ENSG00000125648.15|SLC25A23|protein_coding	chr19|6440065|6440066|-	558.5	425.5	chr19|6443563|6443564|-	65	156	-1.6471	shorten	1.10159e-13	5.51574e-13
ENSG00000058799.15|YIPF1|protein_coding	chr1|53851733|53851734|-	719	587	chr1|53852098|53852099|-	39.5	121.5	-1.89881	shorten	1.10614e-13	5.53362e-13
ENSG00000120158.12|RCL1|protein_coding	chr9|4861064|4861065|+	432	197	chr9|4860432|4860433|+	116	158	-1.57929	shorten	1.1209e-13	5.60251e-13
ENSG00000196975.16|ANXA4|protein_coding	chr2|69826458|69826459|+	70.5	39.5	chr2|69825641|69825642|+	41	155	-2.8089	shorten	1.15328e-13	5.7593e-13
ENSG00000118503.18|TNFAIP3|protein_coding	chr6|137883304|137883305|+	111.5	93.5	chr6|137882590|137882591|+	56	206.5	-2.11122	shorten	1.18152e-13	5.88998e-13
ENSG00000114742.14|WDR48|protein_coding	chr3|39096667|39096668|+	383	351	chr3|39095324|39095325|+	172	372	-1.22541	shorten	1.1916e-13	5.93505e-13
ENSG00000159459.12|UBR1|protein_coding	chr15|42945177|42945178|-	25.5	134	chr15|43021085|43021086|-	33	7.5	4.71095	lengthen	1.38383e-14	6.04945e-13
ENSG00000127399.15|LRRC61|protein_coding	chr7|150338154|150338155|+	636.5	531.5	chr7|150332718|150332719|+	557.5	222.5	1.04861	lengthen	1.41342e-14	6.09742e-13
ENSG00000111554.15|MDM1|protein_coding	chr12|68294565|68294566|-	316	286.5	chr12|68325107|68325108|-	86.5	8	3.48503	lengthen	1.41626e-14	6.09742e-13
ENSG00000196417.13|ZNF765|protein_coding	chr19|53412007|53412008|+	194.5	157	chr19|53410699|53410700|+	21	99	-2.62038	shorten	1.24375e-13	6.18935e-13
ENSG00000110075.15|PPP6R3|protein_coding	chr11|68615328|68615329|+	1421	1056	chr11|68614591|68614592|+	973	1120	-0.630325	shorten	1.31092e-13	6.51792e-13
ENSG00000143195.13|ILDR2|protein_coding	chr1|166908192|166908193|-	82.5	81	chr1|166913206|166913207|-	314.5	63.5	2.2869	lengthen	1.56836e-14	6.70151e-13
ENSG00000115295.21|CLIP4|protein_coding	chr2|29183805|29183806|+	187	198	chr2|29181953|29181954|+	7.5	82	-3.36255	shorten	1.36024e-13	6.75722e-13
ENSG00000168887.11|C2orf68|protein_coding	chr2|85606655|85606656|-	208	62.5	chr2|85608288|85608289|-	333.5	315.5	-1.68873	shorten	1.47388e-13	7.31535e-13
ENSG00000130703.17|OSBPL2|protein_coding	chr20|62296180|62296181|+	334	377.5	chr20|62294113|62294114|+	21.5	122	-2.62365	shorten	1.5001e-13	7.43898e-13
ENSG00000126003.7|PLAGL2|protein_coding	chr20|32192507|32192508|-	273.5	127.5	chr20|32195617|32195618|-	39	87	-2.2743	shorten	1.5283e-13	7.57038e-13
ENSG00000113013.16|HSPA9|protein_coding	chr5|138554882|138554883|-	453.5	552.5	chr5|138555335|138555336|-	1457.5	999.5	0.832023	lengthen	1.82109e-14	7.72331e-13
ENSG00000160185.15|UBASH3A|protein_coding	chr21|42447679|42447680|+	479.5	264.5	chr21|42447580|42447581|+	127	189.5	-1.44575	shorten	1.59004e-13	7.86442e-13
ENSG00000165338.17|HECTD2|protein_coding	chr10|91513070|91513071|+	15.5	49	chr10|91463661|91463662|+	72.5	12	4.13325	lengthen	1.90946e-14	8.03811e-13
ENSG00000154359.13|LONRF1|protein_coding	chr8|12721909|12721910|-	87	57	chr8|12722971|12722972|-	9.5	73	-3.94829	shorten	1.66562e-13	8.22392e-13
ENSG00000071189.21|SNX13|protein_coding	chr7|17792841|17792842|-	106.5	72	chr7|17793911|17793912|-	29.5	119.5	-2.59425	shorten	1.71013e-13	8.43636e-13
ENSG00000152061.24|RABGAP1L|protein_coding	chr1|174995306|174995307|+	98.5	239.5	chr1|174958183|174958184|+	506.5	454	1.44917	lengthen	2.07734e-14	8.68053e-13
ENSG00000068745.15|IP6K2|protein_coding	chr3|48688003|48688004|-	683.5	906.5	chr3|48693525|48693526|-	132	50.5	1.7728	lengthen	2.10138e-14	8.7169e-13
ENSG00000115947.14|ORC4|protein_coding	chr2|147935263|147935264|-	449.5	409	chr2|147935394|147935395|-	57	167	-1.67264	shorten	1.86136e-13	9.17441e-13
ENSG00000129351.18|ILF3|protein_coding	chr19|10692397|10692398|+	937.5	893.5	chr19|10689846|10689847|+	984	550	0.778908	lengthen	2.30507e-14	9.49256e-13
ENSG00000121931.16|LRIF1|protein_coding	chr1|110943472|110943473|-	21	6.5	chr1|110947939|110947940|-	9	111	-5.46093	shorten	1.92906e-13	9.49987e-13
ENSG00000206053.13|JPT2|protein_coding	chr16|1702070|1702071|+	417.5	219	chr16|1701423|1701424|+	1741.5	423	1.09393	lengthen	2.32808e-14	9.51832e-13
ENSG00000146007.11|ZMAT2|protein_coding	chr5|140706661|140706662|+	1123.5	1003	chr5|140706415|140706416|+	771	1095	-0.658998	shorten	2.00398e-13	9.86029e-13
ENSG00000278053.5|DDX52|protein_coding	chr17|37613112|37613113|-	268	98	chr17|37613754|37613755|-	514.5	484.5	-1.36633	shorten	2.0738e-13	1.0195e-12
ENSG00000137338.6|PGBD1|protein_coding	chr6|28303744|28303745|+	55.5	7	chr6|28301471|28301472|+	201	281	-3.74365	shorten	2.16588e-13	1.06384e-12
ENSG00000117020.19|AKT3|protein_coding	chr1|243499727|243499728|-	82.5	45	chr1|243501763|243501764|-	150.5	366.5	-2.21784	shorten	2.42939e-13	1.19225e-12
ENSG00000154930.15|ACSS1|protein_coding	chr20|25006237|25006238|-	197.5	191.5	chr20|25047836|25047837|-	37.5	153	-2.08157	shorten	2.46175e-13	1.20605e-12
ENSG00000120437.9|ACAT2|protein_coding	chr6|159779049|159779050|+	1655.5	665.5	chr6|159778894|159778895|+	653	457.5	-0.811497	shorten	2.49873e-13	1.22311e-12
ENSG00000132405.19|TBC1D14|protein_coding	chr4|7033112|7033113|+	527.5	507	chr4|7030716|7030717|+	25.5	111	-2.16359	shorten	2.55777e-13	1.25093e-12
ENSG00000168944.17|CEP120|protein_coding	chr5|123344892|123344893|-	187.5	151	chr5|123345940|123345941|-	26.5	108.5	-2.34932	shorten	2.81504e-13	1.37557e-12
ENSG00000115207.15|GTF3C2|protein_coding	chr2|27325855|27325856|-	724.5	502.5	chr2|27326326|27326327|-	340	457.5	-0.954592	shorten	2.88537e-13	1.40872e-12
ENSG00000165660.8|ABRAXAS2|protein_coding	chr10|124836666|124836667|+	386	205.5	chr10|124835942|124835943|+	52.5	105.5	-1.94046	shorten	3.00198e-13	1.46314e-12
ENSG00000103591.13|AAGAB|protein_coding	chr15|67201032|67201033|-	447.5	511.5	chr15|67201672|67201673|-	1826	1191.5	0.828439	lengthen	3.72324e-14	1.51137e-12
ENSG00000114770.17|ABCC5|protein_coding	chr3|183919937|183919938|-	244.5	412	chr3|183983753|183983754|-	135.5	65.5	1.75416	lengthen	3.98327e-14	1.60507e-12
ENSG00000115946.8|PNO1|protein_coding	chr2|68175952|68175953|+	70	175	chr2|68175701|68175702|+	107.5	55	2.28853	lengthen	4.01057e-14	1.60507e-12
ENSG00000137504.15|CREBZF|protein_coding	chr11|85659711|85659712|-	261	267.5	chr11|85661751|85661752|-	429	174	1.33735	lengthen	4.23963e-14	1.68488e-12
ENSG00000013561.18|RNF14|protein_coding	chr5|141989184|141989185|+	453.5	460	chr5|141988037|141988038|+	191	421.5	-1.13336	shorten	3.48889e-13	1.69465e-12
ENSG00000166123.14|GPT2|protein_coding	chr16|46931287|46931288|+	279	99.5	chr16|46929432|46929433|+	135.5	158	-1.72045	shorten	3.55866e-13	1.72684e-12
ENSG00000162688.17|AGL|protein_coding	chr1|99924019|99924020|+	858	563	chr1|99864554|99864555|+	70.5	137.5	-1.57145	shorten	3.56125e-13	1.72684e-12
ENSG00000120756.13|PLS1|protein_coding	chr3|142712590|142712591|+	24.5	8	chr3|142712033|142712034|+	10	104.5	-5.03757	shorten	3.66228e-13	1.77432e-12
ENSG00000140990.15|NDUFB10|protein_coding	chr16|1965501|1965502|+	463.5	852	chr16|1961974|1961975|+	3519	4086.5	0.683866	lengthen	4.62123e-14	1.82378e-12
ENSG00000111358.14|GTF2H3|protein_coding	chr12|123662602|123662603|+	236	191.5	chr12|123634037|123634038|+	21.5	95.5	-2.49882	shorten	4.14398e-13	2.00257e-12
ENSG00000080815.20|PSEN1|protein_coding	chr14|73223689|73223690|+	228.5	138.5	chr14|73220400|73220401|+	626.5	887	-1.22324	shorten	4.21573e-13	2.03551e-12
ENSG00000149231.16|CCDC82|protein_coding	chr11|96352766|96352767|-	170	168	chr11|96353455|96353456|-	61.5	216	-1.80675	shorten	4.2749e-13	2.06233e-12
ENSG00000148426.14|PROSER2|protein_coding	chr10|11872274|11872275|+	87	3.5	chr10|11870871|11870872|+	147.5	106	-4.16341	shorten	4.46366e-13	2.15157e-12
ENSG00000124571.18|XPO5|protein_coding	chr6|43522340|43522341|-	484	122	chr6|43522896|43522897|-	60.5	67	-2.14397	shorten	4.53594e-13	2.18455e-12
ENSG00000049167.16|ERCC8|protein_coding	chr5|60873833|60873834|-	273.5	189	chr5|60874448|60874449|-	9	58	-3.21554	shorten	4.66291e-13	2.2438e-12
ENSG00000106392.11|C1GALT1|protein_coding	chr7|7248612|7248613|+	373.5	190	chr7|7244348|7244349|+	633	675	-1.06291	shorten	4.72766e-13	2.27304e-12
ENSG00000169410.11|PTPN9|protein_coding	chr15|75467126|75467127|-	106	100	chr15|75468576|75468577|-	2	56.5	-5.08655	shorten	4.86576e-13	2.33746e-12
ENSG00000162714.13|ZNF496|protein_coding	chr1|247297416|247297417|-	127.5	85.5	chr1|247300320|247300321|-	42	134.5	-2.25756	shorten	4.97433e-13	2.3876e-12
ENSG00000090060.19|PAPOLA|protein_coding	chr14|96567106|96567107|+	670	724.5	chr14|96532693|96532694|+	631	364	0.898364	lengthen	6.10135e-14	2.39131e-12
ENSG00000108256.9|NUFIP2|protein_coding	chr17|29255840|29255841|-	244	405.5	chr17|29257335|29257336|-	294.5	198	1.33172	lengthen	6.23588e-14	2.42729e-12
ENSG00000165669.14|FAM204A|protein_coding	chr10|118309751|118309752|-	258.5	145	chr10|118310720|118310721|-	261	372	-1.39749	shorten	5.27561e-13	2.53007e-12
ENSG00000137814.12|HAUS2|protein_coding	chr15|42569989|42569990|+	154	85	chr15|42566763|42566764|+	30	91	-2.503	shorten	5.90936e-13	2.83161e-12
ENSG00000166908.18|PIP4K2C|protein_coding	chr12|57603414|57603415|+	180	116	chr12|57603245|57603246|+	11.5	64	-3.15413	shorten	6.05775e-13	2.90027e-12
ENSG00000119523.10|ALG2|protein_coding	chr9|99216444|99216445|-	85.5	54	chr9|99217803|99217804|-	52	168.5	-2.37029	shorten	6.47153e-13	3.09577e-12
ENSG00000148943.12|LIN7C|protein_coding	chr11|27494576|27494577|-	225.5	124	chr11|27497122|27497123|-	70.5	139	-1.87943	shorten	7.17989e-13	3.43173e-12
ENSG00000071054.17|MAP4K4|protein_coding	chr2|101894688|101894689|+	365.5	162.5	chr2|101892163|101892164|+	289	308	-1.33691	shorten	7.43982e-13	3.55e-12
ENSG00000196214.11|ZNF766|protein_coding	chr19|52296044|52296045|+	115	65	chr19|52292715|52292716|+	545	968	-1.68862	shorten	7.8541e-13	3.74453e-12
ENSG00000119787.14|ATL2|protein_coding	chr2|38293945|38293946|-	38	9	chr2|38295902|38295903|-	39	129	-4.24748	shorten	7.88364e-13	3.75547e-12
ENSG00000166200.15|COPS2|protein_coding	chr15|49127345|49127346|-	1032	949.5	chr15|49127487|49127488|-	172	328	-1.04674	shorten	7.9257e-13	3.77234e-12
ENSG00000173588.16|CEP83|protein_coding	chr12|94306395|94306396|-	42	100.5	chr12|94308281|94308282|-	347	193	2.17961	lengthen	1.04081e-13	3.99656e-12
ENSG00000162676.13|GFI1|protein_coding	chr1|92474764|92474765|-	737	652	chr1|92475013|92475014|-	69.5	174	-1.48896	shorten	8.92937e-13	4.24649e-12
ENSG00000163931.17|TKT|protein_coding	chr3|53224713|53224714|-	114.5	45.5	chr3|53225649|53225650|-	542.5	757.5	-1.80601	shorten	9.32074e-13	4.42891e-12
ENSG00000170632.14|ARMC10|protein_coding	chr7|103099757|103099758|+	346	286.5	chr7|103098678|103098679|+	525	861	-0.989282	shorten	1.02705e-12	4.87615e-12
ENSG00000155330.10|C16orf87|protein_coding	chr16|46796682|46796683|-	101.5	49	chr16|46802968|46802969|-	10	54	-3.51013	shorten	1.02972e-12	4.88472e-12
ENSG00000165699.15|TSC1|protein_coding	chr9|132891349|132891350|-	502.5	495.5	chr9|132909810|132909811|-	54	166	-1.62237	shorten	1.04232e-12	4.94036e-12
ENSG00000155380.13|SLC16A1|protein_coding	chr1|112911851|112911852|-	158	54	chr1|112912353|112912354|-	339	377	-1.68854	shorten	1.0441e-12	4.94469e-12
ENSG00000211460.12|TSN|protein_coding	chr2|121767846|121767847|+	718	733.5	chr2|121767290|121767291|+	2968.5	1952	0.641553	lengthen	1.30423e-13	4.97445e-12
ENSG00000139597.18|N4BP2L1|protein_coding	chr13|32401732|32401733|-	198	211	chr13|32425025|32425026|-	154	40.5	2.13014	lengthen	1.31718e-13	4.99034e-12
ENSG00000170248.15|PDCD6IP|protein_coding	chr3|33869701|33869702|+	505	107	chr3|33827266|33827267|+	33.5	43.5	-2.60053	shorten	1.06751e-12	5.05136e-12
ENSG00000111596.14|CNOT2|protein_coding	chr12|70354991|70354992|+	1026	1149.5	chr12|70354342|70354343|+	149	347.5	-1.1093	shorten	1.19083e-12	5.6255e-12
ENSG00000182552.15|RWDD4|protein_coding	chr4|183639635|183639636|-	110.5	49.5	chr4|183641282|183641283|-	173	299.5	-1.98701	shorten	1.19253e-12	5.62887e-12
ENSG00000156500.16|PABIR3|protein_coding	chrX|134854586|134854587|+	5.5	38	chrX|134845060|134845061|+	80.5	21.5	4.68996	lengthen	1.50996e-13	5.64546e-12
ENSG00000138035.15|PNPT1|protein_coding	chr2|55634068|55634069|-	85.5	18.5	chr2|55636107|55636108|-	218.5	259.5	-2.451	shorten	1.23013e-12	5.80153e-12
ENSG00000168575.10|SLC20A2|protein_coding	chr8|42416478|42416479|-	131.5	47	chr8|42417564|42417565|-	24	62.5	-2.88843	shorten	1.23617e-12	5.82519e-12
ENSG00000143013.13|LMO4|protein_coding	chr1|87348920|87348921|+	33	12.5	chr1|87344980|87344981|+	24	126	-3.82015	shorten	1.29292e-12	6.08753e-12
ENSG00000107949.17|BCCIP|protein_coding	chr10|125853693|125853694|+	445	239.5	chr10|125842799|125842800|+	205.5	261.5	-1.25193	shorten	1.37952e-12	6.48457e-12
ENSG00000121743.4|GJA3|protein_coding	chr13|20138257|20138258|-	374	146.5	chr13|20140805|20140806|-	128	148.5	-1.52574	shorten	1.38682e-12	6.51348e-12
ENSG00000026103.25|FAS|protein_coding	chr10|89015783|89015784|+	612.5	239.5	chr10|89015101|89015102|+	171.5	171	-1.38192	shorten	1.46755e-12	6.88695e-12
ENSG00000121390.19|PSPC1|protein_coding	chr13|19674755|19674756|-	283.5	301	chr13|19702870|19702871|-	666.5	324	1.12677	lengthen	1.85447e-13	6.88821e-12
ENSG00000203705.11|TATDN3|protein_coding	chr1|212816618|212816619|+	244	115	chr1|212815323|212815324|+	339.5	406	-1.33494	shorten	1.47887e-12	6.93432e-12
ENSG00000028839.10|TBPL1|protein_coding	chr6|133989224|133989225|+	63	10	chr6|133987488|133987489|+	153	206.5	-3.16205	shorten	1.62244e-12	7.60124e-12
ENSG00000074416.16|MGLL|protein_coding	chr3|127689067|127689068|-	70	19.5	chr3|127692219|127692220|-	1	25.5	-6.47167	shorten	1.63956e-12	7.67513e-12
ENSG00000149084.13|HSD17B12|protein_coding	chr11|43859924|43859925|+	66	36	chr11|43856606|43856607|+	25	103.5	-3.03212	shorten	1.71856e-12	8.03834e-12
ENSG00000237190.4|CDKN2AIPNL|protein_coding	chr5|134402090|134402091|-	148	252	chr5|134402669|134402670|-	89	29.5	2.33366	lengthen	2.25858e-13	8.33476e-12
ENSG00000183576.13|SETD3|protein_coding	chr14|99397749|99397750|-	500	345.5	chr14|99398530|99398531|-	202.5	309	-1.10551	shorten	1.79342e-12	8.38157e-12
ENSG00000117153.16|KLHL12|protein_coding	chr1|202891122|202891123|-	833.5	758	chr1|202892387|202892388|-	64.5	165	-1.48287	shorten	1.79754e-12	8.39394e-12
ENSG00000108395.14|TRIM37|protein_coding	chr17|58982649|58982650|-	60.5	348	chr17|58998204|58998205|-	60.5	66	2.40928	lengthen	2.29314e-13	8.40769e-12
ENSG00000163964.18|PIGX|protein_coding	chr3|196736003|196736004|+	113.5	56	chr3|196734601|196734602|+	92.5	186	-2.03979	shorten	1.83241e-12	8.54975e-12
ENSG00000076770.16|MBNL3|protein_coding	chrX|132372003|132372004|-	337.5	41	chrX|132379193|132379194|-	30.5	31.5	-3.12766	shorten	1.89657e-12	8.84183e-12
ENSG00000185009.13|AP3M1|protein_coding	chr10|74121767|74121768|-	625	493	chr10|74122949|74122950|-	91	188.5	-1.372	shorten	1.91409e-12	8.91046e-12
ENSG00000241878.12|PISD|protein_coding	chr22|31618494|31618495|-	391	319	chr22|31619363|31619364|-	34.5	109.5	-1.95011	shorten	2.0212e-12	9.39972e-12
ENSG00000158470.5|B4GALT5|protein_coding	chr20|49632947|49632948|-	97	104	chr20|49635835|49635836|-	3	63.5	-4.70236	shorten	2.06965e-12	9.61719e-12
ENSG00000069345.12|DNAJA2|protein_coding	chr16|46955361|46955362|-	288.5	207.5	chr16|46956591|46956592|-	215.5	370.5	-1.26987	shorten	2.15396e-12	1.00008e-11
ENSG00000104412.8|EMC2|protein_coding	chr8|108489188|108489189|+	54.5	191.5	chr8|108486916|108486917|+	355.5	392	1.71991	lengthen	2.79089e-13	1.01671e-11
ENSG00000058600.16|POLR3E|protein_coding	chr16|22334439|22334440|+	142	47	chr16|22334003|22334004|+	114	154	-2.06193	shorten	2.21096e-12	1.0257e-11
ENSG00000115271.11|GCA|protein_coding	chr2|162361119|162361120|+	65	43	chr2|162360425|162360426|+	92.5	298	-2.37644	shorten	2.22878e-12	1.03313e-11
ENSG00000121879.6|PIK3CA|protein_coding	chr3|179240091|179240092|+	88	54.5	chr3|179234815|179234816|+	60.5	175	-2.29371	shorten	2.24e-12	1.03748e-11
ENSG00000111450.15|STX2|protein_coding	chr12|130789603|130789604|-	366.5	103.5	chr12|130789686|130789687|-	34.5	53	-2.41921	shorten	2.50037e-12	1.15619e-11
ENSG00000140157.16|NIPA2|protein_coding	chr15|22868379|22868380|+	318	106	chr15|22867281|22867282|+	106.5	118.5	-1.7561	shorten	2.55766e-12	1.18172e-11
ENSG00000273559.5|CWC25|protein_coding	chr17|38800443|38800444|-	347.5	257	chr17|38801193|38801194|-	140	258	-1.34293	shorten	2.60289e-12	1.20164e-11
ENSG00000177570.15|SAMD12|protein_coding	chr8|118189468|118189469|-	118	91.5	chr8|118573845|118573846|-	10	70	-3.26237	shorten	2.63328e-12	1.21469e-11
ENSG00000106460.20|TMEM106B|protein_coding	chr7|12237262|12237263|+	273	193	chr7|12232899|12232900|+	106.5	211	-1.50817	shorten	2.88661e-12	1.33046e-11
ENSG00000166225.9|FRS2|protein_coding	chr12|69579784|69579785|+	44.5	98	chr12|69579180|69579181|+	112	42	2.57654	lengthen	3.73476e-13	1.35189e-11
ENSG00000131943.20|C19orf12|protein_coding	chr19|29701159|29701160|-	136	150.5	chr19|29701917|29701918|-	63	242	-1.77063	shorten	2.98028e-12	1.37252e-11
ENSG00000118007.13|STAG1|protein_coding	chr3|136336236|136336237|-	430.5	139.5	chr3|136337401|136337402|-	399.5	301.5	-1.24205	shorten	3.0638e-12	1.40985e-11
ENSG00000160352.16|ZNF714|protein_coding	chr19|21126738|21126739|+	882.5	522	chr19|21122638|21122639|+	148.5	202	-1.20027	shorten	3.14771e-12	1.44728e-11
ENSG00000284906.3|ENSG00000284906|protein_coding	chr15|30772992|30772993|+	184.5	92	chr15|30768251|30768252|+	64	123.5	-1.94259	shorten	3.23494e-12	1.48619e-11
ENSG00000135677.11|GNS|protein_coding	chr12|64713449|64713450|-	735.5	805	chr12|64714730|64714731|-	133	316.5	-1.08375	shorten	3.38451e-12	1.55365e-11
ENSG00000099204.22|ABLIM1|protein_coding	chr10|114431112|114431113|-	742.5	792.5	chr10|114431719|114431720|-	101	254.5	-1.28491	shorten	3.48408e-12	1.59807e-11
ENSG00000151687.15|ANKAR|protein_coding	chr2|189765550|189765551|+	34.5	108	chr2|189676062|189676063|+	55.5	19	3.13245	lengthen	4.53557e-13	1.63137e-11
ENSG00000180822.12|PSMG4|protein_coding	chr6|3268048|3268049|+	160.5	40	chr6|3267779|3267780|+	804.5	652.5	-1.70786	shorten	3.79731e-12	1.74033e-11
ENSG00000152242.11|ARK2N|protein_coding	chr18|46266990|46266991|+	56.5	50	chr18|46263661|46263662|+	23	145.5	-2.8178	shorten	3.87687e-12	1.77536e-11
ENSG00000072135.13|PTPN18|protein_coding	chr2|130375403|130375404|+	143.5	53	chr2|130374569|130374570|+	152	203	-1.86865	shorten	3.89691e-12	1.7831e-11
ENSG00000219481.11|NBPF1|protein_coding	chr1|16606016|16606017|-	168.5	90	chr1|16608358|16608359|-	12.5	54.5	-3.00539	shorten	4.10431e-12	1.87498e-11
ENSG00000131373.15|HACL1|protein_coding	chr3|15560746|15560747|-	479.5	452	chr3|15560832|15560833|-	133.5	289.5	-1.23389	shorten	4.22288e-12	1.9276e-11
ENSG00000100364.19|KIAA0930|protein_coding	chr22|45195828|45195829|-	1247	1061.5	chr22|45196039|45196040|-	262.5	409.5	-0.852819	shorten	4.28503e-12	1.9544e-11
ENSG00000162928.9|PEX13|protein_coding	chr2|61051713|61051714|+	145.5	91	chr2|61048922|61048923|+	83	184.5	-1.83593	shorten	4.40671e-12	2.00829e-11
ENSG00000140006.12|WDR89|protein_coding	chr14|63597039|63597040|-	505	280.5	chr14|63598442|63598443|-	118.5	171	-1.37399	shorten	4.42842e-12	2.01656e-11
ENSG00000129680.16|MAP7D3|protein_coding	chrX|136216821|136216822|-	131	48.5	chrX|136218249|136218250|-	453.5	541.5	-1.7212	shorten	4.44609e-12	2.02299e-11
ENSG00000118242.17|MREG|protein_coding	chr2|215942804|215942805|-	367.5	208	chr2|215944493|215944494|-	25.5	71.5	-2.35613	shorten	4.46606e-12	2.03045e-11
ENSG00000182287.15|AP1S2|protein_coding	chrX|15825807|15825808|-	202	231.5	chrX|15830059|15830060|-	185.5	64.5	1.71906	lengthen	5.68799e-13	2.03301e-11
ENSG00000145779.8|TNFAIP8|protein_coding	chr5|119394597|119394598|+	1122.5	883.5	chr5|119394442|119394443|+	562.5	723.5	-0.704755	shorten	4.53774e-12	2.06139e-11
ENSG00000173230.17|GOLGB1|protein_coding	chr3|121663202|121663203|-	183	188.5	chr3|121664110|121664111|-	671	1513.5	-1.12138	shorten	4.77423e-12	2.16709e-11
ENSG00000105856.14|HBP1|protein_coding	chr7|107202520|107202521|+	369	482.5	chr7|107200329|107200330|+	55.5	213.5	-1.55475	shorten	4.86957e-12	2.2086e-11
ENSG00000198807.13|PAX9|protein_coding	chr14|36679360|36679361|+	150.5	36	chr14|36676878|36676879|+	24.5	46.5	-3.01897	shorten	5.12312e-12	2.3199e-11
ENSG00000099290.17|WASHC2A|protein_coding	chr10|50133505|50133506|+	151	96	chr10|50133145|50133146|+	140.5	275	-1.70192	shorten	5.18151e-12	2.3426e-11
ENSG00000122026.11|RPL21|protein_coding	chr13|27256823|27256824|+	51.5	12	chr13|27256563|27256564|+	114	212	-3.13637	shorten	5.53438e-12	2.50015e-11
ENSG00000158402.21|CDC25C|protein_coding	chr5|138285271|138285272|-	350	122.5	chr5|138285579|138285580|-	137.5	142.5	-1.60625	shorten	5.55562e-12	2.50775e-11
ENSG00000067369.14|TP53BP1|protein_coding	chr15|43403064|43403065|-	125	61	chr15|43407215|43407216|-	497.5	735	-1.59181	shorten	5.69352e-12	2.56796e-11
ENSG00000088179.9|PTPN4|protein_coding	chr2|119983809|119983810|+	37	6.5	chr2|119977087|119977088|+	14	54.5	-4.62436	shorten	5.72811e-12	2.58151e-11
ENSG00000184731.6|FAM110C|protein_coding	chr2|38815|38816|-	335.5	185	chr2|41220|41221|-	154.5	217.5	-1.39585	shorten	5.8222e-12	2.62183e-11
ENSG00000185305.12|ARL15|protein_coding	chr5|53883941|53883942|-	380.5	211	chr5|53884783|53884784|-	25	69	-2.32822	shorten	6.1961e-12	2.788e-11
ENSG00000110002.16|VWA5A|protein_coding	chr11|124146900|124146901|+	38	109	chr11|124124834|124124835|+	98.5	48.5	2.48849	lengthen	7.86433e-13	2.79331e-11
ENSG00000198839.10|ZNF277|protein_coding	chr7|112347790|112347791|+	25	4	chr7|112342867|112342868|+	58.5	210.5	-4.70491	shorten	6.79599e-12	3.05309e-11
ENSG00000134146.12|DPH6|protein_coding	chr15|35370881|35370882|-	67.5	17	chr15|35372110|35372111|-	116	184.5	-2.67401	shorten	6.92378e-12	3.10804e-11
ENSG00000171320.15|ESCO2|protein_coding	chr8|27807472|27807473|+	563	205	chr8|27804258|27804259|+	48	69.5	-1.99572	shorten	6.95895e-12	3.12137e-11
ENSG00000142188.17|TMEM50B|protein_coding	chr21|33449145|33449146|-	373.5	117.5	chr21|33450600|33450601|-	33.5	55	-2.38603	shorten	7.18029e-12	3.21811e-11
ENSG00000151690.15|MFSD6|protein_coding	chr2|190502310|190502311|+	272.5	105.5	chr2|190502074|190502075|+	441	416	-1.28399	shorten	7.22526e-12	3.23571e-11
ENSG00000129534.14|MIS18BP1|protein_coding	chr14|45203195|45203196|-	495	161.5	chr14|45203849|45203850|-	101.5	103.5	-1.61129	shorten	7.4502e-12	3.33382e-11
ENSG00000070961.17|ATP2B1|protein_coding	chr12|89588050|89588051|-	98	28.5	chr12|89589806|89589807|-	15.5	46	-3.38929	shorten	7.78111e-12	3.47915e-11
ENSG00000081386.13|ZNF510|protein_coding	chr9|96754555|96754556|-	179	97.5	chr9|96755864|96755865|-	71	140	-1.86345	shorten	7.88176e-12	3.52139e-11
ENSG00000103227.19|LMF1|protein_coding	chr16|854486|854487|-	62.5	134.5	chr16|883780|883781|-	46.5	8	3.69806	lengthen	1.00855e-12	3.56e-11
ENSG00000111335.14|OAS2|protein_coding	chr12|113011716|113011717|+	128.5	36	chr12|112988801|112988802|+	31.5	60.5	-2.7839	shorten	8.29357e-12	3.69956e-11
ENSG00000168310.12|IRF2|protein_coding	chr4|184387731|184387732|-	456	401	chr4|184387911|184387912|-	48.5	136	-1.67101	shorten	9.14481e-12	4.07607e-11
ENSG00000169375.17|SIN3A|protein_coding	chr15|75369380|75369381|-	163	104	chr15|75371133|75371134|-	499.5	801	-1.33716	shorten	9.77052e-12	4.35156e-11
ENSG00000127054.22|INTS11|protein_coding	chr1|1311597|1311598|-	85	123	chr1|1318680|1318681|-	93	22.5	2.56804	lengthen	1.33765e-12	4.6925e-11
ENSG00000170606.16|HSPA4|protein_coding	chr5|133106446|133106447|+	509	26	chr5|133052967|133052968|+	16	15.5	-4.23488	shorten	1.08884e-11	4.84565e-11
ENSG00000093000.19|NUP50|protein_coding	chr22|45188007|45188008|+	304	176.5	chr22|45184816|45184817|+	53.5	110	-1.79601	shorten	1.12401e-11	4.99824e-11
ENSG00000198554.12|WDHD1|protein_coding	chr14|54940891|54940892|-	291.5	94	chr14|54941159|54941160|-	434	345.5	-1.31461	shorten	1.14495e-11	5.08737e-11
ENSG00000151503.14|NCAPD3|protein_coding	chr11|134151709|134151710|-	13	41.5	chr11|134223098|134223099|-	105	28.5	3.60008	lengthen	1.47942e-12	5.15799e-11
ENSG00000165417.12|GTF2A1|protein_coding	chr14|81175454|81175455|-	109	55	chr14|81179931|81179932|-	5	40.5	-4.10448	shorten	1.21531e-11	5.39577e-11
ENSG00000156384.15|SFR1|protein_coding	chr10|104126381|104126382|+	389	250	chr10|104125559|104125560|+	19	65.5	-2.42761	shorten	1.22449e-11	5.43229e-11
ENSG00000164172.20|MOCS2|protein_coding	chr5|53095683|53095684|-	86	12.5	chr5|53098074|53098075|-	239	214.5	-2.62853	shorten	1.25768e-11	5.57521e-11
ENSG00000007923.17|DNAJC11|protein_coding	chr1|6634170|6634171|-	429.5	205	chr1|6635120|6635121|-	97	133	-1.54108	shorten	1.28749e-11	5.70288e-11
ENSG00000137310.13|TCF19|protein_coding	chr6|31164213|31164214|+	628	409	chr6|31163777|31163778|+	1157	413.5	0.860023	lengthen	1.66836e-12	5.78127e-11
ENSG00000092847.14|AGO1|protein_coding	chr1|35930528|35930529|+	71	167	chr1|35924295|35924296|+	288.5	216	1.68088	lengthen	1.89151e-12	6.51481e-11
ENSG00000154305.18|MIA3|protein_coding	chr1|222666139|222666140|+	337.5	404	chr1|222665869|222665870|+	74	236	-1.45006	shorten	1.59453e-11	7.04645e-11
ENSG00000186187.12|ZNRF1|protein_coding	chr16|75110711|75110712|+	461.5	374.5	chr16|75108710|75108711|+	356.5	550.5	-0.924988	shorten	1.60636e-11	7.09319e-11
ENSG00000197782.15|ZNF780A|protein_coding	chr19|40069152|40069153|-	47	17	chr19|40076117|40076118|-	146.5	348.5	-3.23793	shorten	1.64539e-11	7.25991e-11
ENSG00000087053.20|MTMR2|protein_coding	chr11|95832881|95832882|-	295.5	108.5	chr11|95834100|95834101|-	1236.5	978.5	-1.10752	shorten	1.7101e-11	7.53371e-11
ENSG00000009780.16|FAM76A|protein_coding	chr1|27763113|27763114|+	243	132.5	chr1|27761602|27761603|+	137	206	-1.40413	shorten	1.77362e-11	7.80751e-11
ENSG00000159082.18|SYNJ1|protein_coding	chr21|32628764|32628765|-	338.5	478.5	chr21|32631132|32631133|-	16	112	-2.31008	shorten	1.8367e-11	8.07892e-11
ENSG00000084112.15|SSH1|protein_coding	chr12|108787356|108787357|-	27	98.5	chr12|108791925|108791926|-	72	36	3.03648	lengthen	2.36112e-12	8.08329e-11
ENSG00000127311.10|HELB|protein_coding	chr12|66346802|66346803|+	73	82.5	chr12|66338194|66338195|+	10	96.5	-3.15826	shorten	1.99036e-11	8.74802e-11
ENSG00000005889.16|ZFX|protein_coding	chrX|24216082|24216083|+	115	56	chrX|24211630|24211631|+	8	43.5	-3.55493	shorten	2.22528e-11	9.76544e-11
ENSG00000115816.15|CEBPZ|protein_coding	chr2|37201616|37201617|-	332.5	229	chr2|37201722|37201723|-	206	321	-1.1752	shorten	2.26986e-11	9.95341e-11
ENSG00000147231.14|RADX|protein_coding	chrX|106679436|106679437|+	417	247	chrX|106678225|106678226|+	17	58.5	-2.54348	shorten	2.31056e-11	1.01241e-10
ENSG00000139746.16|RBM26|protein_coding	chr13|79314577|79314578|-	221	240.5	chr13|79320404|79320405|-	69.5	221	-1.55393	shorten	2.42083e-11	1.0599e-10
ENSG00000163281.12|GNPDA2|protein_coding	chr4|44692626|44692627|-	96	149	chr4|44703245|44703246|-	140.5	54	2.00748	lengthen	3.28806e-12	1.11893e-10
ENSG00000166750.10|SLFN5|protein_coding	chr17|35273651|35273652|+	64	71.5	chr17|35267010|35267011|+	14.5	115.5	-2.8556	shorten	2.8197e-11	1.23264e-10
ENSG00000147459.18|DOCK5|protein_coding	chr8|25415707|25415708|+	195	101	chr8|25412254|25412255|+	19.5	61	-2.63324	shorten	2.91428e-11	1.27301e-10
ENSG00000184007.22|PTP4A2|protein_coding	chr1|31906821|31906822|-	87	39	chr1|31908656|31908657|-	332	547.5	-1.87464	shorten	2.95919e-11	1.28966e-10
ENSG00000165724.6|ZMYND19|protein_coding	chr9|137582081|137582082|-	974.5	453.5	chr9|137582216|137582217|-	158	168.5	-1.1809	shorten	2.95886e-11	1.28966e-10
ENSG00000164073.11|MFSD8|protein_coding	chr4|127917805|127917806|-	53.5	38	chr4|127920604|127920605|-	8	68	-3.62789	shorten	3.01177e-11	1.31156e-10
ENSG00000019995.6|ZRANB1|protein_coding	chr10|124988186|124988187|+	142	51	chr10|124986460|124986461|+	114	152.5	-1.86308	shorten	3.28495e-11	1.42943e-10
ENSG00000104131.13|EIF3J|protein_coding	chr15|44562800|44562801|+	233.5	194.5	chr15|44561385|44561386|+	97.5	222.5	-1.47193	shorten	3.34748e-11	1.45553e-10
ENSG00000143952.20|VPS54|protein_coding	chr2|63892151|63892152|-	219.5	117	chr2|63893058|63893059|-	72.5	128	-1.72683	shorten	3.43424e-11	1.49211e-10
ENSG00000111727.12|HCFC2|protein_coding	chr12|104106515|104106516|+	87	60	chr12|104103449|104103450|+	123.5	312	-1.87061	shorten	3.58695e-11	1.55727e-10
ENSG00000198393.8|ZNF26|protein_coding	chr12|133012566|133012567|+	177.5	83.5	chr12|133011864|133011865|+	68.5	117.5	-1.89054	shorten	3.5988e-11	1.56122e-10
ENSG00000093183.14|SEC22C|protein_coding	chr3|42547970|42547971|-	1148	712.5	chr3|42552906|42552907|-	210	258	-0.975325	shorten	3.61925e-11	1.56889e-10
ENSG00000134198.10|TSPAN2|protein_coding	chr1|115048013|115048014|-	89	62	chr1|115050367|115050368|-	37	126.5	-2.33111	shorten	3.93368e-11	1.7039e-10
ENSG00000136478.9|TEX2|protein_coding	chr17|64147435|64147436|-	219.5	135.5	chr17|64147689|64147690|-	211	324	-1.32913	shorten	4.1201e-11	1.78193e-10
ENSG00000085274.16|MYNN|protein_coding	chr3|169787544|169787545|+	106.5	50.5	chr3|169786821|169786822|+	173	286.5	-1.83311	shorten	4.28723e-11	1.8528e-10
ENSG00000173214.7|MFSD4B|protein_coding	chr6|111278742|111278743|+	90.5	37	chr6|111267237|111267238|+	12	47.5	-3.49013	shorten	4.31797e-11	1.86467e-10
ENSG00000155858.6|LSM11|protein_coding	chr5|157760708|157760709|+	235	163.5	chr5|157755315|157755316|+	57	132.5	-1.72772	shorten	4.42606e-11	1.90989e-10
ENSG00000128590.5|DNAJB9|protein_coding	chr7|108574400|108574401|+	218.5	214	chr7|108573690|108573691|+	7.5	63.5	-3.11618	shorten	4.45245e-11	1.91982e-10
ENSG00000104885.19|DOT1L|protein_coding	chr19|2232576|2232577|+	327	218.5	chr19|2230014|2230015|+	40	98	-2.01841	shorten	4.61022e-11	1.98484e-10
ENSG00000185651.16|UBE2L3|protein_coding	chr22|21624033|21624034|+	266	28	chr22|21622937|21622938|+	723	262	-1.77291	shorten	4.68679e-11	2.01516e-10
ENSG00000161533.12|ACOX1|protein_coding	chr17|75941521|75941522|-	107	68	chr17|75942878|75942879|-	292	560.5	-1.58772	shorten	4.68773e-11	2.01516e-10
ENSG00000126070.20|AGO3|protein_coding	chr1|36072496|36072497|+	73.5	56	chr1|36056124|36056125|+	14.5	81	-3.05779	shorten	4.74499e-11	2.03823e-10
ENSG00000177192.14|PUS1|protein_coding	chr12|131943856|131943857|+	752	362.5	chr12|131934922|131934923|+	73.5	103.5	-1.6118	shorten	4.85573e-11	2.08422e-10
ENSG00000146263.12|MMS22L|protein_coding	chr6|97142161|97142162|-	144.5	46	chr6|97146536|97146537|-	239	253	-1.74571	shorten	4.89887e-11	2.10115e-10
ENSG00000148429.15|USP6NL|protein_coding	chr10|11461923|11461924|-	16.5	49	chr10|11564124|11564125|-	66.5	15.5	4.27043	lengthen	6.64097e-12	2.24647e-10
ENSG00000060749.17|QSER1|protein_coding	chr11|32980265|32980266|+	74	72	chr11|32977001|32977002|+	71.5	278.5	-2.0324	shorten	5.30357e-11	2.27301e-10
ENSG00000158411.11|MITD1|protein_coding	chr2|99161428|99161429|-	27	81.5	chr2|99169264|99169265|-	288	187	2.28679	lengthen	7.51821e-12	2.52816e-10
ENSG00000101493.11|ZNF516|protein_coding	chr18|76360280|76360281|-	45	43	chr18|76362275|76362276|-	11	102	-3.26744	shorten	5.97353e-11	2.55629e-10
ENSG00000012983.12|MAP4K5|protein_coding	chr14|50418522|50418523|-	454.5	533.5	chr14|50418830|50418831|-	275	144	1.21872	lengthen	7.75667e-12	2.59301e-10
ENSG00000165480.16|SKA3|protein_coding	chr13|21153595|21153596|-	522.5	137	chr13|21154158|21154159|-	168	120.5	-1.45454	shorten	6.12187e-11	2.6178e-10
ENSG00000065600.13|PACC1|protein_coding	chr1|212364475|212364476|-	886	961.5	chr1|212364962|212364963|-	74.5	197	-1.28238	shorten	6.20542e-11	2.65153e-10
ENSG00000136238.20|RAC1|protein_coding	chr7|6402690|6402691|+	1078	1393.5	chr7|6402611|6402612|+	258	574.5	-0.77651	shorten	6.23874e-11	2.66377e-10
ENSG00000145332.14|KLHL8|protein_coding	chr4|87160107|87160108|-	147	43.5	chr4|87160734|87160735|-	69.5	92.5	-2.119	shorten	6.2935e-11	2.68312e-10
ENSG00000038002.9|AGA|protein_coding	chr4|177430776|177430777|-	106.5	17.5	chr4|177431563|177431564|-	215	180	-2.35928	shorten	6.98302e-11	2.97262e-10
ENSG00000158290.19|CUL4B|protein_coding	chrX|120526301|120526302|-	56	91	chrX|120526695|120526696|-	192	1116.5	-1.84315	shorten	7.18006e-11	3.05193e-10
ENSG00000112984.12|KIF20A|protein_coding	chr5|138187657|138187658|+	626.5	424	chr5|138187581|138187582|+	41.5	96.5	-1.79988	shorten	7.17644e-11	3.05193e-10
ENSG00000148296.7|SURF6|protein_coding	chr9|133330716|133330717|-	112	189	chr9|133331012|133331013|-	1250	905.5	1.21787	lengthen	9.21615e-12	3.06289e-10
ENSG00000138092.11|CENPO|protein_coding	chr2|24826606|24826607|+	116	24.5	chr2|24819914|24819915|+	427	352	-1.96149	shorten	7.40898e-11	3.14688e-10
ENSG00000055147.19|FAM114A2|protein_coding	chr5|153990149|153990150|-	94	19	chr5|153992495|153992496|-	85	99	-2.58777	shorten	7.83986e-11	3.3274e-10
ENSG00000142892.15|PIGK|protein_coding	chr1|77088991|77088992|-	225	117.5	chr1|77092038|77092039|-	130	189.5	-1.47737	shorten	8.02533e-11	3.40358e-10
ENSG00000107651.15|SEC23IP|protein_coding	chr10|119942144|119942145|+	125.5	77	chr10|119940967|119940968|+	96	197	-1.68425	shorten	8.37688e-11	3.55002e-10
ENSG00000115840.14|SLC25A12|protein_coding	chr2|171781401|171781402|-	102	32.5	chr2|171784831|171784832|-	112.5	151.5	-2.14229	shorten	8.54348e-11	3.61793e-10
ENSG00000143771.12|CNIH4|protein_coding	chr1|224379448|224379449|+	238	71	chr1|224375990|224375991|+	850	617	-1.28301	shorten	9.26882e-11	3.92217e-10
ENSG00000147044.23|CASK|protein_coding	chrX|41519213|41519214|-	165.5	114	chrX|41519556|41519557|-	42.5	112	-1.90279	shorten	9.2944e-11	3.93007e-10
ENSG00000186020.13|ZNF529|protein_coding	chr19|36543615|36543616|-	9.5	71.5	chr19|36544399|36544400|-	143.5	131	3.01027	lengthen	1.22077e-11	4.01021e-10
ENSG00000185753.13|CXorf38|protein_coding	chrX|40626922|40626923|-	304.5	167.5	chrX|40629937|40629938|-	110.5	164.5	-1.45598	shorten	1.01416e-10	4.28194e-10
ENSG00000196781.16|TLE1|protein_coding	chr9|81583687|81583688|-	367	489	chr9|81633468|81633469|-	382.5	249.5	1.01362	lengthen	1.31151e-11	4.28351e-10
ENSG00000137414.7|FAM8A1|protein_coding	chr6|17611712|17611713|+	434.5	269	chr6|17611657|17611658|+	53.5	106.5	-1.75415	shorten	1.07768e-10	4.54338e-10
ENSG00000101938.15|CHRDL1|protein_coding	chrX|110671929|110671930|-	54.5	9	chrX|110673856|110673857|-	115	158.5	-3.1098	shorten	1.09421e-10	4.60965e-10
ENSG00000113621.15|TXNDC15|protein_coding	chr5|134901506|134901507|+	181.5	104	chr5|134899815|134899816|+	189.5	288.5	-1.40285	shorten	1.10175e-10	4.63796e-10
ENSG00000155893.13|PXYLP1|protein_coding	chr3|141294321|141294322|+	267.5	605	chr3|141236384|141236385|+	122.5	98.5	1.48414	lengthen	1.43563e-11	4.66209e-10
ENSG00000185565.13|LSAMP|protein_coding	chr3|115802386|115802387|-	177.5	60	chr3|116170784|116170785|-	12	36	-3.36063	shorten	1.17589e-10	4.94274e-10
ENSG00000186448.15|ZNF197|protein_coding	chr3|44648469|44648470|+	239.5	96.5	chr3|44644891|44644892|+	41.5	71	-2.02097	shorten	1.21002e-10	5.08244e-10
ENSG00000163125.16|RPRD2|protein_coding	chr1|150476562|150476563|+	393	211.5	chr1|150473703|150473704|+	85.5	130.5	-1.49717	shorten	1.24976e-10	5.2455e-10
ENSG00000177606.9|JUN|protein_coding	chr1|58781383|58781384|-	99	142.5	chr1|58781491|58781492|-	198.5	771	-1.44509	shorten	1.25338e-10	5.25678e-10
ENSG00000196072.12|BLOC1S2|protein_coding	chr10|100274700|100274701|-	72.5	93	chr10|100275146|100275147|-	16.5	126.5	-2.58377	shorten	1.2948e-10	5.42653e-10
ENSG00000155093.20|PTPRN2|protein_coding	chr7|157539058|157539059|-	193.5	73.5	chr7|157540513|157540514|-	37	66.5	-2.23869	shorten	1.33381e-10	5.58179e-10
ENSG00000227268.5|KLLN|protein_coding	chr10|87859161|87859162|-	151.5	75.5	chr10|87860248|87860249|-	13.5	50	-2.86802	shorten	1.37224e-10	5.73838e-10
ENSG00000125247.16|TMTC4|protein_coding	chr13|100603936|100603937|-	405	244.5	chr13|100625453|100625454|-	21.5	63	-2.29547	shorten	1.45458e-10	6.0782e-10
ENSG00000175115.13|PACS1|protein_coding	chr11|66247794|66247795|+	56.5	40.5	chr11|66244737|66244738|+	102.5	326.5	-2.1544	shorten	1.50858e-10	6.29923e-10
ENSG00000162437.15|RAVER2|protein_coding	chr1|64833228|64833229|+	364	196.5	chr1|64831838|64831839|+	52.5	94.5	-1.83428	shorten	1.52599e-10	6.36727e-10
ENSG00000074054.21|CLASP1|protein_coding	chr2|121337777|121337778|-	68	90.5	chr2|121339517|121339518|-	15.5	130	-2.79007	shorten	1.52973e-10	6.37816e-10
ENSG00000198039.12|ZNF273|protein_coding	chr7|64935166|64935167|+	85.5	56	chr7|64924431|64924432|+	146.5	12	2.97829	lengthen	1.97553e-11	6.37894e-10
ENSG00000118600.13|RXYLT1|protein_coding	chr12|63809475|63809476|+	53	12.5	chr12|63809106|63809107|+	191	285	-2.63666	shorten	1.63155e-10	6.79772e-10
ENSG00000122484.9|RPAP2|protein_coding	chr1|92398347|92398348|+	52.5	10.5	chr1|92324696|92324697|+	24	53.5	-3.8286	shorten	1.64419e-10	6.84538e-10
ENSG00000269743.3|SLC25A53|protein_coding	chrX|104119542|104119543|-	29	17.5	chrX|104130931|104130932|-	37.5	212.5	-3.20819	shorten	1.64844e-10	6.85805e-10
ENSG00000115652.15|UXS1|protein_coding	chr2|106093314|106093315|-	135	130.5	chr2|106093614|106093615|-	44	154	-1.76935	shorten	1.6545e-10	6.87821e-10
ENSG00000154889.17|MPPE1|protein_coding	chr18|11883478|11883479|-	94.5	64.5	chr18|11884245|11884246|-	150	335.5	-1.70079	shorten	1.69338e-10	7.0347e-10
ENSG00000036054.13|TBC1D23|protein_coding	chr3|100325233|100325234|+	463.5	531	chr3|100323844|100323845|+	35	131	-1.76528	shorten	1.69951e-10	7.05502e-10
ENSG00000151276.24|MAGI1|protein_coding	chr3|65353526|65353527|-	100.5	25.5	chr3|65356160|65356161|-	11	33	-3.74314	shorten	1.77411e-10	7.35932e-10
ENSG00000142207.7|URB1|protein_coding	chr21|32313466|32313467|-	124.5	33.5	chr21|32314161|32314162|-	32.5	54.5	-2.62091	shorten	1.94e-10	8.03571e-10
ENSG00000089195.15|TRMT6|protein_coding	chr20|5937859|5937860|-	725	636	chr20|5938466|5938467|-	104.5	206	-1.17474	shorten	2.0217e-10	8.36805e-10
ENSG00000044459.15|CNTLN|protein_coding	chr9|17366755|17366756|+	12	52	chr9|17238229|17238230|+	54	17.5	3.92235	lengthen	2.6162e-11	8.39994e-10
ENSG00000102401.20|ARMCX3|protein_coding	chrX|101627841|101627842|+	177.5	129.5	chrX|101626312|101626313|+	22	78	-2.42462	shorten	2.12703e-10	8.79761e-10
ENSG00000128915.12|ICE2|protein_coding	chr15|60421468|60421469|-	119	36.5	chr15|60423070|60423071|-	103.5	127.5	-2.01257	shorten	2.24297e-10	9.27041e-10
ENSG00000135387.21|CAPRIN1|protein_coding	chr11|34101156|34101157|+	1114.5	1433.5	chr11|34099057|34099058|+	941	804	0.602854	lengthen	2.95701e-11	9.38811e-10
ENSG00000124164.16|VAPB|protein_coding	chr20|58451097|58451098|+	176	76	chr20|58445546|58445547|+	942.5	979	-1.26172	shorten	2.37011e-10	9.78876e-10
ENSG00000163938.17|GNL3|protein_coding	chr3|52696160|52696161|+	141	56	chr3|52694415|52694416|+	59.5	97	-2.05989	shorten	2.37629e-10	9.80714e-10
ENSG00000241127.8|YAE1|protein_coding	chr7|39572880|39572881|+	152	129	chr7|39570710|39570711|+	30	106	-2.07259	shorten	2.49025e-10	1.027e-09
ENSG00000168672.4|LRATD2|protein_coding	chr8|126552542|126552543|-	161	73.5	chr8|126552953|126552954|-	10	39.5	-3.03726	shorten	2.5379e-10	1.04514e-09
ENSG00000135426.16|TESPA1|protein_coding	chr12|54948021|54948022|-	534.5	447	chr12|54950077|54950078|-	197	327	-0.985135	shorten	2.88371e-10	1.18583e-09
ENSG00000163738.19|MTHFD2L|protein_coding	chr4|74162251|74162252|+	65	18	chr4|74160282|74160283|+	39.5	77.5	-2.75954	shorten	2.96582e-10	1.21871e-09
ENSG00000135541.22|AHI1|protein_coding	chr6|135283986|135283987|-	105	66.5	chr6|135285295|135285296|-	151	299	-1.89134	shorten	3.18478e-10	1.30774e-09
ENSG00000171365.17|CLCN5|protein_coding	chrX|50099228|50099229|+	181.5	139.5	chrX|50092479|50092480|+	15	66.5	-2.61271	shorten	3.23826e-10	1.32874e-09
ENSG00000048707.15|VPS13D|protein_coding	chr1|12512043|12512044|+	150.5	96	chr1|12509366|12509367|+	43.5	108	-1.97036	shorten	3.2754e-10	1.34301e-09
ENSG00000188725.8|SMIM15|protein_coding	chr5|61156093|61156094|-	58.5	41	chr5|61159823|61159824|-	18.5	89	-2.73944	shorten	3.47413e-10	1.42244e-09
ENSG00000172175.16|MALT1|protein_coding	chr18|58750143|58750144|+	131	71.5	chr18|58749218|58749219|+	68.5	134	-1.85585	shorten	3.61046e-10	1.47719e-09
ENSG00000136875.13|PRPF4|protein_coding	chr9|113292773|113292774|+	807	579.5	chr9|113292705|113292706|+	152.5	226	-1.07337	shorten	3.72701e-10	1.52379e-09
ENSG00000136897.8|MRPL50|protein_coding	chr9|101387633|101387634|-	50	13.5	chr9|101389972|101389973|-	224	372.5	-2.59684	shorten	4.00708e-10	1.63594e-09
ENSG00000198825.15|INPP5F|protein_coding	chr10|119829145|119829146|+	101.5	74	chr10|119792200|119792201|+	169.5	371	-1.58819	shorten	4.03139e-10	1.64468e-09
ENSG00000173349.6|SFT2D3|protein_coding	chr2|127703830|127703831|+	134.5	104	chr2|127702515|127702516|+	26	92	-2.20363	shorten	4.06567e-10	1.65747e-09
ENSG00000149554.15|CHEK1|protein_coding	chr11|125676252|125676253|+	561	304	chr11|125657136|125657137|+	544	137.5	1.12685	lengthen	5.36177e-11	1.68348e-09
ENSG00000103351.13|CLUAP1|protein_coding	chr16|3536824|3536825|+	85	94	chr16|3536578|3536579|+	44.5	190.5	-1.98619	shorten	4.21381e-10	1.71664e-09
ENSG00000164120.14|HPGD|protein_coding	chr4|174490480|174490481|-	71.5	97.5	chr4|174495358|174495359|-	17.5	134	-2.50144	shorten	4.42808e-10	1.80134e-09
ENSG00000134371.14|CDC73|protein_coding	chr1|193253377|193253378|+	214.5	142.5	chr1|193251133|193251134|+	135.5	230	-1.26782	shorten	4.64489e-10	1.88819e-09
ENSG00000095739.11|BAMBI|protein_coding	chr10|28682765|28682766|+	111	174.5	chr10|28682703|28682704|+	208.5	808.5	-1.30189	shorten	4.73092e-10	1.92179e-09
ENSG00000133961.21|NUMB|protein_coding	chr14|73275219|73275220|-	490	440.5	chr14|73275673|73275674|-	106.5	216	-1.1876	shorten	4.99909e-10	2.02927e-09
ENSG00000174485.16|DENND4A|protein_coding	chr15|65659123|65659124|-	140	74	chr15|65661779|65661780|-	54	108.5	-1.92107	shorten	5.0085e-10	2.03164e-09
ENSG00000165630.15|PRPF18|protein_coding	chr10|13655926|13655927|+	727.5	578.5	chr10|13630721|13630722|+	609.5	779	-0.67281	shorten	5.14392e-10	2.08509e-09
ENSG00000070476.15|ZXDC|protein_coding	chr3|126437601|126437602|-	190	291.5	chr3|126451124|126451125|-	266	172	1.25116	lengthen	7.07745e-11	2.20995e-09
ENSG00000186432.10|KPNA4|protein_coding	chr3|160500167|160500168|-	1255.5	727.5	chr3|160500773|160500774|-	210.5	233	-0.931831	shorten	6.08862e-10	2.46626e-09
ENSG00000004487.18|KDM1A|protein_coding	chr1|23083688|23083689|+	48.5	84.5	chr1|23076584|23076585|+	33.5	2	4.99888	lengthen	8.06244e-11	2.50376e-09
ENSG00000163444.12|TMEM183A|protein_coding	chr1|203024846|203024847|+	403.5	196	chr1|203023252|203023253|+	92	121	-1.45304	shorten	6.29152e-10	2.54663e-09
ENSG00000173614.14|NMNAT1|protein_coding	chr1|9984775|9984776|+	58.5	16.5	chr1|9949793|9949794|+	30.5	65.5	-2.88204	shorten	6.37384e-10	2.57811e-09
ENSG00000105514.8|RAB3D|protein_coding	chr19|11322070|11322071|-	598	939.5	chr19|11322182|11322183|-	171.5	499.5	-0.885712	shorten	6.407e-10	2.58968e-09
ENSG00000112394.18|SLC16A10|protein_coding	chr6|111231194|111231195|+	57	25.5	chr6|111177723|111177724|+	7.5	44.5	-3.90401	shorten	7.23851e-10	2.91955e-09
ENSG00000189369.9|GSPT2|protein_coding	chrX|51746227|51746228|+	211	148.5	chrX|51745926|51745927|+	268	419.5	-1.14918	shorten	7.26023e-10	2.92623e-09
ENSG00000080839.12|RBL1|protein_coding	chr20|36996365|36996366|-	152	59.5	chr20|36998713|36998714|-	34.5	64	-2.1757	shorten	7.29134e-10	2.93669e-09
ENSG00000172986.13|GXYLT2|protein_coding	chr3|72981076|72981077|+	199	221	chr3|72974185|72974186|+	36	136	-1.76708	shorten	7.55617e-10	3.03475e-09
ENSG00000162377.6|COA7|protein_coding	chr1|52684452|52684453|-	282.5	97.5	chr1|52687471|52687472|-	97	103	-1.64661	shorten	7.55544e-10	3.03475e-09
ENSG00000118855.21|MFSD1|protein_coding	chr3|158829714|158829715|+	377.5	361.5	chr3|158829128|158829129|+	49.5	138	-1.54977	shorten	7.59006e-10	3.04621e-09
ENSG00000132549.20|VPS13B|protein_coding	chr8|99877578|99877579|+	209	256.5	chr8|99875664|99875665|+	32.5	135.5	-1.76346	shorten	8.11289e-10	3.25375e-09
ENSG00000156313.15|RPGR|protein_coding	chrX|38269352|38269353|-	140.5	119	chrX|38269601|38269602|-	11	61.5	-2.72251	shorten	8.25358e-10	3.30784e-09
ENSG00000176022.7|B3GALT6|protein_coding	chr1|1234178|1234179|+	225	89.5	chr1|1233726|1233727|+	434.5	404	-1.23639	shorten	8.52639e-10	3.41476e-09
ENSG00000083799.18|CYLD|protein_coding	chr16|50801933|50801934|+	248	234	chr16|50796705|50796706|+	68	175	-1.51433	shorten	8.9488e-10	3.58141e-09
ENSG00000197603.16|CPLANE1|protein_coding	chr5|37106239|37106240|-	63	13	chr5|37107427|37107428|-	9	29	-4.18988	shorten	8.95942e-10	3.58314e-09
ENSG00000156639.12|ZFAND3|protein_coding	chr6|38154620|38154621|+	228.5	271	chr6|38152619|38152620|+	110	307	-1.21844	shorten	9.349e-10	3.73631e-09
ENSG00000121274.14|TENT4B|protein_coding	chr16|50235305|50235306|+	2	135	chr16|50230683|50230684|+	24	50	5.23208	lengthen	1.2522e-10	3.86754e-09
ENSG00000172578.12|KLHL6|protein_coding	chr3|183487560|183487561|-	48	26.5	chr3|183491009|183491010|-	92	252.5	-2.31409	shorten	9.70221e-10	3.87475e-09
ENSG00000198964.14|SGMS1|protein_coding	chr10|50305719|50305720|-	71.5	135.5	chr10|50334597|50334598|-	45.5	9.5	3.21138	lengthen	1.30306e-10	4.00286e-09
ENSG00000197969.14|VPS13A|protein_coding	chr9|77421536|77421537|+	198.5	122	chr9|77417364|77417365|+	345.5	478.5	-1.2032	shorten	1.03284e-09	4.11906e-09
ENSG00000102699.6|PARP4|protein_coding	chr13|24420930|24420931|-	72	143	chr13|24500227|24500228|-	60	20	2.71033	lengthen	1.42594e-10	4.35147e-09
ENSG00000177707.11|NECTIN3|protein_coding	chr3|111228747|111228748|+	0.5	27.5	chr3|111135380|111135381|+	35.5	15.5	10.9779	lengthen	1.43186e-10	4.35147e-09
ENSG00000110911.17|SLC11A2|protein_coding	chr12|50979784|50979785|-	289	372.5	chr12|50985993|50985994|-	213	114.5	1.23176	lengthen	1.44036e-10	4.35403e-09
ENSG00000147536.12|GINS4|protein_coding	chr8|41545025|41545026|+	271	70.5	chr8|41531303|41531304|+	13	28	-3.09289	shorten	1.17186e-09	4.66689e-09
ENSG00000106266.11|SNX8|protein_coding	chr7|2251770|2251771|-	239	146	chr7|2337125|2337126|-	37.5	85	-1.94416	shorten	1.18323e-09	4.70559e-09
ENSG00000175470.20|PPP2R2D|protein_coding	chr10|131956546|131956547|+	359.5	353	chr10|131956240|131956241|+	87.5	206.5	-1.30081	shorten	1.18625e-09	4.71432e-09
ENSG00000128512.24|DOCK4|protein_coding	chr7|111726111|111726112|-	62	56.5	chr7|111728037|111728038|-	0.5	33	-10.1786	shorten	1.26072e-09	5.00677e-09
ENSG00000153317.15|ASAP1|protein_coding	chr8|130052106|130052107|-	132.5	80	chr8|130053822|130053823|-	24.5	71	-2.2622	shorten	1.26575e-09	5.02323e-09
ENSG00000169249.14|ZRSR2|protein_coding	chrX|15823256|15823257|+	71.5	146.5	chrX|15801952|15801953|+	29.5	3	4.42429	lengthen	1.70146e-10	5.08915e-09
ENSG00000080503.25|SMARCA2|protein_coding	chr9|2193618|2193619|+	333.5	352	chr9|2193571|2193572|+	508	942.5	-0.820892	shorten	1.30347e-09	5.16932e-09
ENSG00000176209.12|SMIM19|protein_coding	chr8|42552971|42552972|+	350	217	chr8|42552723|42552724|+	64	114	-1.52913	shorten	1.33416e-09	5.28365e-09
ENSG00000110934.13|BIN2|protein_coding	chr12|51281038|51281039|-	697.5	305.5	chr12|51322368|51322369|-	37	60	-1.92649	shorten	1.35525e-09	5.36342e-09
ENSG00000035499.13|DEPDC1B|protein_coding	chr5|60596912|60596913|-	392	136.5	chr5|60596979|60596980|-	31.5	49	-2.15107	shorten	1.37316e-09	5.43052e-09
ENSG00000144746.7|ARL6IP5|protein_coding	chr3|69106065|69106066|+	1463	2067	chr3|69105397|69105398|+	550	497.5	0.677294	lengthen	1.83556e-10	5.46151e-09
ENSG00000123933.17|MXD4|protein_coding	chr4|2247432|2247433|-	152	199	chr4|2250228|2250229|-	165.5	504	-1.18987	shorten	1.43457e-09	5.66944e-09
ENSG00000125703.15|ATG4C|protein_coding	chr1|62865144|62865145|+	145.5	35	chr1|62864138|62864139|+	10	26	-3.74358	shorten	1.4539e-09	5.74183e-09
ENSG00000001461.17|NIPAL3|protein_coding	chr1|24472974|24472975|+	114	104.5	chr1|24466341|24466342|+	43	142	-1.84463	shorten	1.49475e-09	5.89906e-09
ENSG00000129657.16|SEC14L1|protein_coding	chr17|77214328|77214329|+	235	459.5	chr17|77094988|77094989|+	98.5	62.5	1.62482	lengthen	1.99615e-10	5.9084e-09
ENSG00000068878.15|PSME4|protein_coding	chr2|53864070|53864071|-	237	43.5	chr2|53873950|53873951|-	7	19	-4.01456	shorten	1.58793e-09	6.26247e-09
ENSG00000173848.19|NET1|protein_coding	chr10|5458449|5458450|+	829	366.5	chr10|5457710|5457711|+	247	213.5	-0.973637	shorten	1.63202e-09	6.43186e-09
ENSG00000139436.22|GIT2|protein_coding	chr12|109929803|109929804|-	479	762.5	chr12|109948065|109948066|-	140	89	1.30887	lengthen	2.23844e-10	6.57004e-09
ENSG00000059728.11|MXD1|protein_coding	chr2|69942941|69942942|+	15	34	chr2|69913050|69913051|+	95	20	3.28208	lengthen	2.24281e-10	6.57004e-09
ENSG00000119772.19|DNMT3A|protein_coding	chr2|25227870|25227871|-	169.5	189	chr2|25232976|25232977|-	734	1628.5	-0.999859	shorten	1.69468e-09	6.66497e-09
ENSG00000125827.9|TMX4|protein_coding	chr20|7977712|7977713|-	28.5	16	chr20|7981414|7981415|-	23	126	-3.3208	shorten	1.75179e-09	6.88481e-09
ENSG00000176927.16|EFCAB5|protein_coding	chr17|29948509|29948510|+	23.5	6.5	chr17|29930960|29930961|+	34	122.5	-3.87375	shorten	1.92437e-09	7.55783e-09
ENSG00000130779.22|CLIP1|protein_coding	chr12|122271433|122271434|-	266	280	chr12|122272661|122272662|-	52	155	-1.49312	shorten	1.98268e-09	7.78146e-09
ENSG00000147124.13|ZNF41|protein_coding	chrX|47444890|47444891|-	57	8	chrX|47446711|47446712|-	69	81.5	-3.40361	shorten	2.12114e-09	8.31915e-09
ENSG00000128656.15|CHN1|protein_coding	chr2|174799501|174799502|-	191.5	160	chr2|174799980|174799981|-	8.5	49.5	-3.01856	shorten	2.17315e-09	8.5055e-09
ENSG00000167523.15|SPATA33|protein_coding	chr16|89670455|89670456|+	127	144	chr16|89661506|89661507|+	92	22.5	2.72979	lengthen	2.96384e-10	8.59363e-09
ENSG00000112305.15|SMAP1|protein_coding	chr6|70862010|70862011|+	26.5	73	chr6|70707242|70707243|+	25	2.5	4.89535	lengthen	3.02835e-10	8.69198e-09
ENSG00000151806.14|GUF1|protein_coding	chr4|44700678|44700679|+	527.5	299	chr4|44698955|44698956|+	58.5	95	-1.52207	shorten	2.25573e-09	8.81658e-09
ENSG00000189339.12|SLC35E2B|protein_coding	chr1|1661478|1661479|-	682	445	chr1|1664296|1664297|-	43.5	88.5	-1.64923	shorten	2.29113e-09	8.94879e-09
ENSG00000162642.14|C1orf52|protein_coding	chr1|85251968|85251969|-	316	177	chr1|85252194|85252195|-	413	455	-0.969632	shorten	2.54095e-09	9.91093e-09
ENSG00000169223.16|LMAN2|protein_coding	chr5|177331562|177331563|-	306.5	364.5	chr5|177331954|177331955|-	434	915	-0.838602	shorten	2.54584e-09	9.92319e-09
ENSG00000170871.12|KIAA0232|protein_coding	chr4|6884162|6884163|+	60.5	18	chr4|6883368|6883369|+	69	116.5	-2.59062	shorten	2.61959e-09	1.02037e-08
ENSG00000147416.11|ATP6V1B2|protein_coding	chr8|20221693|20221694|+	607.5	410.5	chr8|20220533|20220534|+	173	233.5	-0.999183	shorten	2.68282e-09	1.04428e-08
ENSG00000100426.7|ZBED4|protein_coding	chr22|49890078|49890079|+	610.5	632	chr22|49888435|49888436|+	908.5	582.5	0.707088	lengthen	3.68688e-10	1.05289e-08
ENSG00000173473.11|SMARCC1|protein_coding	chr3|47585893|47585894|-	1291.5	1534	chr3|47587591|47587592|-	208.5	422	-0.78806	shorten	2.74104e-09	1.06621e-08
ENSG00000083642.19|PDS5B|protein_coding	chr13|32777807|32777808|+	327.5	51.5	chr13|32775900|32775901|+	27	28	-2.69422	shorten	2.7933e-09	1.08579e-08
ENSG00000011275.19|RNF216|protein_coding	chr7|5620048|5620049|-	805	783.5	chr7|5622655|5622656|-	259	433	-0.792225	shorten	3.24074e-09	1.25714e-08
ENSG00000133398.4|MED10|protein_coding	chr5|6371926|6371927|-	922.5	516.5	chr5|6372161|6372162|-	98	128	-1.19212	shorten	3.24522e-09	1.25802e-08
ENSG00000173818.17|ENDOV|protein_coding	chr17|80430341|80430342|+	227.5	255.5	chr17|80417142|80417143|+	30	116.5	-1.80382	shorten	3.2495e-09	1.25882e-08
ENSG00000122417.16|ODF2L|protein_coding	chr1|86348110|86348111|-	94.5	33.5	chr1|86348737|86348738|-	150	196.5	-1.84786	shorten	3.25738e-09	1.26102e-08
ENSG00000148730.7|EIF4EBP2|protein_coding	chr10|70428615|70428616|+	727	998.5	chr10|70423912|70423913|+	1149	1060	0.587268	lengthen	4.53254e-10	1.28792e-08
ENSG00000138709.20|LARP1B|protein_coding	chr4|128108899|128108900|+	399.5	194.5	chr4|128108292|128108293|+	48	76.5	-1.72701	shorten	3.40032e-09	1.31545e-08
ENSG00000135655.16|USP15|protein_coding	chr12|62406117|62406118|+	53	16.5	chr12|62404641|62404642|+	182	282.5	-2.30604	shorten	3.48186e-09	1.34608e-08
ENSG00000170175.11|CHRNB1|protein_coding	chr17|7457705|7457706|+	56	19.5	chr17|7457611|7457612|+	192.5	316.5	-2.20136	shorten	3.55053e-09	1.37076e-08
ENSG00000072210.19|ALDH3A2|protein_coding	chr17|19677592|19677593|+	157.5	55	chr17|19675741|19675742|+	396	364	-1.36089	shorten	3.5496e-09	1.37076e-08
ENSG00000100354.21|TNRC6B|protein_coding	chr22|40335806|40335807|+	65	73	chr22|40323573|40323574|+	116	427.5	-1.70506	shorten	3.58648e-09	1.38371e-08
ENSG00000185808.14|PIGP|protein_coding	chr21|37065376|37065377|-	271.5	167.5	chr21|37065459|37065460|-	170.5	237	-1.16166	shorten	3.63062e-09	1.39979e-08
ENSG00000102053.13|ZC3H12B|protein_coding	chrX|65507885|65507886|+	59	32.5	chrX|65051661|65051662|+	5.5	40	-3.78781	shorten	3.78649e-09	1.45781e-08
ENSG00000119537.18|KDSR|protein_coding	chr18|63327748|63327749|-	107.5	61	chr18|63331476|63331477|-	62.5	126.5	-1.86402	shorten	3.78882e-09	1.45781e-08
ENSG00000123836.15|PFKFB2|protein_coding	chr1|207080963|207080964|+	9	22	chr1|207077815|207077816|+	211	40.5	3.71538	lengthen	5.23732e-10	1.48078e-08
ENSG00000185220.12|PGBD2|protein_coding	chr1|248919142|248919143|+	54	28	chr1|248918569|248918570|+	18.5	67	-2.89326	shorten	3.9511e-09	1.51922e-08
ENSG00000181192.12|DHTKD1|protein_coding	chr10|12123220|12123221|+	180.5	69.5	chr10|12122166|12122167|+	26	49.5	-2.28536	shorten	3.95619e-09	1.52015e-08
ENSG00000106070.20|GRB10|protein_coding	chr7|50590068|50590069|-	31	22.5	chr7|50592580|50592581|-	35.5	177.5	-2.76372	shorten	4.18539e-09	1.60605e-08
ENSG00000007047.16|MARK4|protein_coding	chr19|45303680|45303681|+	358	673.5	chr19|45303368|45303369|+	142	112	1.24683	lengthen	6.21521e-10	1.74857e-08
ENSG00000049618.25|ARID1B|protein_coding	chr6|157209266|157209267|+	95	46.5	chr6|157208054|157208055|+	125.5	204	-1.77389	shorten	4.59231e-09	1.761e-08
ENSG00000145439.12|CBR4|protein_coding	chr4|168987592|168987593|-	515.5	377.5	chr4|168989996|168989997|-	50	104	-1.6031	shorten	4.73243e-09	1.81351e-08
ENSG00000158604.15|TMED4|protein_coding	chr7|44577904|44577905|-	80.5	93	chr7|44579897|44579898|-	335.5	126.5	1.61275	lengthen	6.55596e-10	1.83535e-08
ENSG00000109814.12|UGDH|protein_coding	chr4|39498762|39498763|-	355	291	chr4|39499419|39499420|-	78	158	-1.27876	shorten	5.08148e-09	1.94465e-08
ENSG00000240230.6|COX19|protein_coding	chr7|966941|966942|-	88.5	43.5	chr7|973115|973116|-	4.5	30	-4.49471	shorten	5.12718e-09	1.96082e-08
ENSG00000197037.11|ZSCAN25|protein_coding	chr7|99632370|99632371|+	170.5	105.5	chr7|99630903|99630904|+	34.5	81	-1.92474	shorten	5.44683e-09	2.08166e-08
ENSG00000167202.12|TBC1D2B|protein_coding	chr15|77994990|77994991|-	161	235.5	chr15|78021091|78021092|-	38.5	5	3.51832	lengthen	7.63279e-10	2.12633e-08
ENSG00000150401.15|DCUN1D2|protein_coding	chr13|113455818|113455819|-	383	131.5	chr13|113456116|113456117|-	26.5	42.5	-2.31405	shorten	5.66376e-09	2.16312e-08
ENSG00000075240.17|GRAMD4|protein_coding	chr22|46679782|46679783|+	181.5	102.5	chr22|46677380|46677381|+	34	73.5	-1.9366	shorten	5.72862e-09	2.18642e-08
ENSG00000072756.18|TRNT1|protein_coding	chr3|3153425|3153426|+	113	79.5	chr3|3148958|3148959|+	305.5	63.5	1.78532	lengthen	8.24016e-10	2.28433e-08
ENSG00000083750.13|RRAGB|protein_coding	chrX|55762242|55762243|+	7.5	77.5	chrX|55758772|55758773|+	36.5	30.5	3.62788	lengthen	8.55105e-10	2.35901e-08
ENSG00000112763.17|BTN2A1|protein_coding	chr6|26476620|26476621|+	149.5	178	chr6|26474438|26474439|+	201.5	532.5	-1.16377	shorten	6.39214e-09	2.43639e-08
ENSG00000166478.10|ZNF143|protein_coding	chr11|9528522|9528523|+	92.5	35	chr11|9528063|9528064|+	108.5	152.5	-1.89343	shorten	6.80414e-09	2.59168e-08
ENSG00000026508.21|CD44|protein_coding	chr11|35232394|35232395|+	204.5	141	chr11|35230025|35230026|+	107	187	-1.35364	shorten	6.84095e-09	2.60396e-08
ENSG00000005156.12|LIG3|protein_coding	chr17|35005063|35005064|+	378.5	173.5	chr17|35004803|35004804|+	97.5	116.5	-1.44255	shorten	7.00383e-09	2.66417e-08
ENSG00000100226.16|GTPBP1|protein_coding	chr22|38733584|38733585|+	685	611.5	chr22|38732238|38732239|+	135.5	240.5	-0.97586	shorten	7.73781e-09	2.9414e-08
ENSG00000109133.14|TMEM33|protein_coding	chr4|41960552|41960553|+	94	61	chr4|41954460|41954461|+	35.5	97	-2.12158	shorten	7.81565e-09	2.969e-08
ENSG00000182606.17|TRAK1|protein_coding	chr3|42225772|42225773|+	160.5	80	chr3|42225123|42225124|+	50	88.5	-1.87002	shorten	8.3073e-09	3.15156e-08
ENSG00000003436.16|TFPI|protein_coding	chr2|187464232|187464233|-	65	53.5	chr2|187466799|187466800|-	3	39.5	-4.45415	shorten	8.4167e-09	3.19094e-08
ENSG00000146376.11|ARHGAP18|protein_coding	chr6|129577095|129577096|-	55	50	chr6|129578419|129578420|-	2.5	40.5	-4.43021	shorten	8.77897e-09	3.32606e-08
ENSG00000010165.20|METTL13|protein_coding	chr1|171797711|171797712|+	328	227	chr1|171796957|171796958|+	586.5	723.5	-0.808602	shorten	8.84526e-09	3.34894e-08
ENSG00000235109.8|ZSCAN31|protein_coding	chr6|28324739|28324740|-	76	81	chr6|28353956|28353957|-	0.5	32	-9.84134	shorten	8.86074e-09	3.35257e-08
ENSG00000131149.19|GSE1|protein_coding	chr16|85676198|85676199|+	263.5	345.5	chr16|85673353|85673354|+	117	327	-1.08474	shorten	8.87245e-09	3.35476e-08
ENSG00000112584.14|FAM120B|protein_coding	chr6|170407058|170407059|+	101.5	31.5	chr6|170405076|170405077|+	245	255	-2.01453	shorten	8.89618e-09	3.3615e-08
ENSG00000115421.13|PAPOLG|protein_coding	chr2|60802078|60802079|+	133	56	chr2|60797674|60797675|+	6	28	-3.80805	shorten	9.03015e-09	3.40759e-08
ENSG00000084754.12|HADHA|protein_coding	chr2|26190642|26190643|-	190	144.5	chr2|26190869|26190870|-	751.5	1123.5	-0.987145	shorten	9.07256e-09	3.42133e-08
ENSG00000115687.14|PASK|protein_coding	chr2|241106099|241106100|-	100.5	32	chr2|241106296|241106297|-	465	467.5	-1.65313	shorten	9.33589e-09	3.51829e-08
ENSG00000169490.17|TM2D2|protein_coding	chr8|38988810|38988811|-	78.5	27.5	chr8|38990804|38990805|-	262.5	335.5	-1.86621	shorten	9.36282e-09	3.5261e-08
ENSG00000116903.7|EXOC8|protein_coding	chr1|231332760|231332761|-	208.5	160	chr1|231334584|231334585|-	23.5	74	-2.07726	shorten	9.41496e-09	3.54339e-08
ENSG00000172890.13|NADSYN1|protein_coding	chr11|71505870|71505871|+	49.5	27.5	chr11|71501538|71501539|+	52.5	144.5	-2.35594	shorten	9.59758e-09	3.60973e-08
ENSG00000039560.14|RAI14|protein_coding	chr5|34832610|34832611|+	73	38.5	chr5|34830782|34830783|+	11.5	47	-3.02461	shorten	1.05607e-08	3.96934e-08
ENSG00000116044.17|NFE2L2|protein_coding	chr2|177227387|177227388|-	26.5	129	chr2|177230310|177230311|-	170	224	1.93916	lengthen	1.51223e-09	4.15169e-08
ENSG00000108861.9|DUSP3|protein_coding	chr17|43766129|43766130|-	588.5	284.5	chr17|43768308|43768309|-	120.5	131.5	-1.16203	shorten	1.11403e-08	4.18441e-08
ENSG00000144228.9|SPOPL|protein_coding	chr2|138573232|138573233|+	30.5	9	chr2|138570386|138570387|+	38.5	107	-3.94951	shorten	1.11586e-08	4.18852e-08
ENSG00000127995.17|CASD1|protein_coding	chr7|94556966|94556967|+	129.5	66	chr7|94556282|94556283|+	16	47	-2.52763	shorten	1.12647e-08	4.22558e-08
ENSG00000037749.13|MFAP3|protein_coding	chr5|154056677|154056678|+	37	10	chr5|154053983|154053984|+	9.5	38.5	-3.92293	shorten	1.12748e-08	4.22656e-08
ENSG00000143458.12|GABPB2|protein_coding	chr1|151125540|151125541|+	116.5	46	chr1|151118487|151118488|+	101.5	135	-1.78581	shorten	1.14971e-08	4.30704e-08
ENSG00000066279.19|ASPM|protein_coding	chr1|197084127|197084128|-	273.5	141	chr1|197084261|197084262|-	701.5	689.5	-0.916959	shorten	1.17573e-08	4.39874e-08
ENSG00000104047.15|DTWD1|protein_coding	chr15|49645134|49645135|+	68	24.5	chr15|49643479|49643480|+	38.5	73	-2.59176	shorten	1.25363e-08	4.68093e-08
ENSG00000064309.16|CDON|protein_coding	chr11|125956823|125956824|-	76	50	chr11|125959423|125959424|-	8	45	-3.23204	shorten	1.26451e-08	4.71847e-08
ENSG00000065183.16|WDR3|protein_coding	chr1|117960419|117960420|+	78.5	51	chr1|117959754|117959755|+	67	159	-1.91272	shorten	1.28371e-08	4.78694e-08
ENSG00000189057.11|FAM111B|protein_coding	chr11|59127409|59127410|+	559.5	178	chr11|59124345|59124346|+	115	93	-1.34318	shorten	1.33966e-08	4.99234e-08
ENSG00000050748.18|MAPK9|protein_coding	chr5|180233595|180233596|-	55.5	35	chr5|180261695|180261696|-	13	59	-2.85075	shorten	1.39309e-08	5.18804e-08
ENSG00000110721.12|CHKA|protein_coding	chr11|68052860|68052861|-	615.5	543.5	chr11|68053815|68053816|-	75	153	-1.20771	shorten	1.40967e-08	5.24632e-08
ENSG00000076685.19|NT5C2|protein_coding	chr10|103088038|103088039|-	230	130	chr10|103142050|103142051|-	155.5	206.5	-1.23708	shorten	1.4606e-08	5.43232e-08
ENSG00000111615.14|KRR1|protein_coding	chr12|75494264|75494265|-	280	90	chr12|75499551|75499552|-	700.5	467.5	-1.05629	shorten	1.49384e-08	5.54868e-08
ENSG00000186814.15|ZSCAN30|protein_coding	chr18|35279549|35279550|-	44.5	100	chr18|35280761|35280762|-	54	19.5	2.62756	lengthen	2.07619e-09	5.67259e-08
ENSG00000181704.12|YIPF6|protein_coding	chrX|68535077|68535078|+	85	35.5	chrX|68533721|68533722|+	132	194.5	-1.94118	shorten	1.53781e-08	5.70827e-08
ENSG00000108064.11|TFAM|protein_coding	chr10|58399214|58399215|+	286.5	71.5	chr10|58396129|58396130|+	225	144.5	-1.42434	shorten	1.5392e-08	5.70973e-08
ENSG00000121039.10|RDH10|protein_coding	chr8|73325278|73325279|+	122	35.5	chr8|73324560|73324561|+	276.5	247.5	-1.64919	shorten	1.55036e-08	5.74737e-08
ENSG00000165996.14|HACD1|protein_coding	chr10|17590270|17590271|-	536	892.5	chr10|17599269|17599270|-	46	189.5	-1.32343	shorten	1.69891e-08	6.28575e-08
ENSG00000147121.16|KRBOX4|protein_coding	chrX|46474203|46474204|+	44	19	chrX|46473534|46473535|+	68.5	157	-2.41388	shorten	1.75371e-08	6.48428e-08
ENSG00000136715.19|SAP130|protein_coding	chr2|127941222|127941223|-	766	264	chr2|127941568|127941569|-	107	91	-1.36053	shorten	1.77824e-08	6.57071e-08
ENSG00000172292.15|CERS6|protein_coding	chr2|168775132|168775133|+	249.5	151.5	chr2|168770259|168770260|+	175.5	236.5	-1.1408	shorten	1.81746e-08	6.7069e-08
ENSG00000006007.12|GDE1|protein_coding	chr16|19501703|19501704|-	246	406.5	chr16|19502993|19502994|-	339.5	287.5	0.963447	lengthen	2.50316e-09	6.80643e-08
ENSG00000132199.20|ENOSF1|protein_coding	chr18|672550|672551|-	128	58.5	chr18|672829|672830|-	44.5	77	-1.90109	shorten	1.84742e-08	6.81305e-08
ENSG00000152348.16|ATG10|protein_coding	chr5|82254788|82254789|+	193.5	119.5	chr5|82254417|82254418|+	71	123.5	-1.4449	shorten	1.86252e-08	6.86427e-08
ENSG00000087448.11|KLHL42|protein_coding	chr12|27803038|27803039|+	165.5	96	chr12|27798168|27798169|+	62.5	109.5	-1.60561	shorten	1.87976e-08	6.92333e-08
ENSG00000112200.17|ZNF451|protein_coding	chr6|57170299|57170300|+	261	245	chr6|57108499|57108500|+	199	73	1.35258	lengthen	2.56581e-09	6.94357e-08
ENSG00000110768.12|GTF2H1|protein_coding	chr11|18367042|18367043|+	137.5	91.5	chr11|18366256|18366257|+	41.5	97	-1.87289	shorten	1.98698e-08	7.30874e-08
ENSG00000198040.11|ZNF84|protein_coding	chr12|133063297|133063298|+	74	49	chr12|133059599|133059600|+	216.5	435.5	-1.6134	shorten	1.98911e-08	7.31184e-08
ENSG00000119541.10|VPS4B|protein_coding	chr18|63389193|63389194|-	184.5	143	chr18|63389305|63389306|-	959	1437.5	-0.961274	shorten	2.00078e-08	7.34525e-08
ENSG00000167613.16|LAIR1|protein_coding	chr19|54353623|54353624|-	570	381.5	chr19|54354677|54354678|-	237.5	291.5	-0.889492	shorten	2.00069e-08	7.34525e-08
ENSG00000156990.14|RPUSD3|protein_coding	chr3|9837849|9837850|-	729	533.5	chr3|9841257|9841258|-	191	258	-0.879971	shorten	2.0775e-08	7.62197e-08
ENSG00000163644.15|PPM1K|protein_coding	chr4|88257621|88257622|-	113.5	156.5	chr4|88274929|88274930|-	48	9	2.86439	lengthen	3.05113e-09	8.17903e-08
ENSG00000165219.23|GAPVD1|protein_coding	chr9|125365008|125365009|+	928.5	911.5	chr9|125363325|125363326|+	178.5	310.5	-0.817383	shorten	2.24112e-08	8.21166e-08
ENSG00000170448.12|NFXL1|protein_coding	chr4|47847242|47847243|-	36	30.5	chr4|47848220|47848221|-	3.5	49	-3.98964	shorten	2.25876e-08	8.27098e-08
ENSG00000150527.18|MIA2|protein_coding	chr14|39350689|39350690|+	234	126.5	chr14|39350420|39350421|+	79.5	117	-1.40894	shorten	2.35981e-08	8.62986e-08
ENSG00000166669.14|ATF7IP2|protein_coding	chr16|10483636|10483637|+	179.5	316	chr16|10387730|10387731|+	89.5	49.5	1.6999	lengthen	3.24662e-09	8.66221e-08
ENSG00000102678.7|FGF9|protein_coding	chr13|21702378|21702379|+	65.5	62.5	chr13|21701507|21701508|+	25.5	110.5	-2.19658	shorten	2.38396e-08	8.71257e-08
ENSG00000163138.19|PACRGL|protein_coding	chr4|20752898|20752899|+	87	244.5	chr4|20728348|20728349|+	39	19	2.66118	lengthen	3.3354e-09	8.85752e-08
ENSG00000156110.15|ADK|protein_coding	chr10|74708698|74708699|+	139	92.5	chr10|74708550|74708551|+	361	544.5	-1.16992	shorten	2.44751e-08	8.93909e-08
ENSG00000048649.14|RSF1|protein_coding	chr11|77660010|77660011|-	79.5	54	chr11|77813159|77813160|-	36	99.5	-2.1768	shorten	2.60851e-08	9.51485e-08
ENSG00000112312.10|GMNN|protein_coding	chr6|24786047|24786048|+	1325	821.5	chr6|24785954|24785955|+	117.5	150.5	-1.04481	shorten	2.6108e-08	9.5171e-08
ENSG00000089050.16|RBBP9|protein_coding	chr20|18486856|18486857|-	144.5	359	chr20|18487321|18487322|-	110.5	101.5	1.45423	lengthen	3.61573e-09	9.55731e-08
ENSG00000143322.22|ABL2|protein_coding	chr1|179099332|179099333|-	246	267	chr1|179107614|179107615|-	11	61.5	-2.51781	shorten	2.68847e-08	9.79395e-08
ENSG00000104643.10|MTMR9|protein_coding	chr8|11328142|11328143|+	50.5	32.5	chr8|11323062|11323063|+	56.5	159.5	-2.12048	shorten	2.69446e-08	9.8095e-08
ENSG00000165525.18|NEMF|protein_coding	chr14|49783814|49783815|-	191.5	232.5	chr14|49784504|49784505|-	44.5	151	-1.45437	shorten	2.74056e-08	9.97093e-08
ENSG00000176842.16|IRX5|protein_coding	chr16|54934480|54934481|+	121.5	79.5	chr16|54934097|54934098|+	40.5	94.5	-1.86992	shorten	2.8297e-08	1.02887e-07
ENSG00000188994.14|ZNF292|protein_coding	chr6|87263685|87263686|+	231.5	173	chr6|87262744|87262745|+	170	272	-1.06811	shorten	2.89896e-08	1.05338e-07
ENSG00000128654.14|MTX2|protein_coding	chr2|176338022|176338023|+	44	14	chr2|176337845|176337846|+	36	78	-2.94098	shorten	2.96631e-08	1.07716e-07
ENSG00000077684.16|JADE1|protein_coding	chr4|128875217|128875218|+	1033	502	chr4|128863922|128863923|+	113	119.5	-1.11955	shorten	3.01666e-08	1.09474e-07
ENSG00000113812.14|ACTR8|protein_coding	chr3|53868496|53868497|-	126.5	137	chr3|53868658|53868659|-	164.5	415	-1.2006	shorten	3.17771e-08	1.15172e-07
ENSG00000137822.13|TUBGCP4|protein_coding	chr15|43407092|43407093|+	149	76.5	chr15|43405321|43405322|+	354	421.5	-1.21698	shorten	3.25926e-08	1.18052e-07
ENSG00000131013.4|PPIL4|protein_coding	chr6|149504734|149504735|-	127	64	chr6|149504924|149504925|-	210	276.5	-1.36591	shorten	3.28538e-08	1.18923e-07
ENSG00000168214.22|RBPJ|protein_coding	chr4|26435000|26435001|+	370	126	chr4|26434918|26434919|+	1099.5	686	-0.866125	shorten	3.3198e-08	1.20092e-07
ENSG00000023734.11|STRAP|protein_coding	chr12|15904440|15904441|+	35	9	chr12|15903477|15903478|+	162	282	-2.72633	shorten	3.3495e-08	1.21089e-07
ENSG00000070950.10|RAD18|protein_coding	chr3|8877199|8877200|-	368.5	201	chr3|8880594|8880595|-	184	208	-1.07998	shorten	3.37905e-08	1.2208e-07
ENSG00000178694.10|NSUN3|protein_coding	chr3|94131828|94131829|+	64.5	32	chr3|94126687|94126688|+	47.5	106	-2.1213	shorten	3.47774e-08	1.25565e-07
ENSG00000131873.7|CHSY1|protein_coding	chr15|101175727|101175728|-	267.5	132.5	chr15|101175920|101175921|-	145	166	-1.25141	shorten	3.48754e-08	1.25839e-07
ENSG00000143776.20|CDC42BPA|protein_coding	chr1|226989865|226989866|-	180	110.5	chr1|226992723|226992724|-	74.5	126.5	-1.42769	shorten	3.51794e-08	1.26775e-07
ENSG00000182095.15|TNRC18|protein_coding	chr7|5306801|5306802|-	15	50	chr7|5351290|5351291|-	347.5	223.5	2.34275	lengthen	4.9368e-09	1.29888e-07
ENSG00000105483.18|CARD8|protein_coding	chr19|48209651|48209652|-	223	80.5	chr19|48238334|48238335|-	218	188.5	-1.25651	shorten	3.74342e-08	1.34645e-07
ENSG00000127528.6|KLF2|protein_coding	chr19|16327535|16327536|+	50.5	148.5	chr19|16327366|16327367|+	8	155.5	-2.71305	shorten	3.76084e-08	1.35186e-07
ENSG00000095951.17|HIVEP1|protein_coding	chr6|12164997|12164998|+	181.5	252	chr6|12008840|12008841|+	28.5	126	-1.65871	shorten	3.85128e-08	1.38262e-07
ENSG00000171105.14|INSR|protein_coding	chr19|7112265|7112266|-	92.5	55	chr19|7150889|7150890|-	24	67	-2.2964	shorten	3.88105e-08	1.39243e-07
ENSG00000141562.19|NARF|protein_coding	chr17|82490536|82490537|+	77.5	12.5	chr17|82488260|82488261|+	207.5	155.5	-2.24074	shorten	3.93811e-08	1.41136e-07
ENSG00000138398.17|PPIG|protein_coding	chr2|169641397|169641398|+	98.5	33.5	chr2|169637743|169637744|+	115	138	-1.83262	shorten	3.9388e-08	1.41136e-07
ENSG00000005302.19|MSL3|protein_coding	chrX|11775745|11775746|+	107	164.5	chrX|11767976|11767977|+	77.5	30.5	1.96235	lengthen	5.74462e-09	1.50445e-07
ENSG00000180011.7|PTGR3|protein_coding	chr18|75197613|75197614|-	190.5	104	chr18|75200054|75200055|-	65.5	105	-1.56251	shorten	4.26618e-08	1.52578e-07
ENSG00000158467.17|AHCYL2|protein_coding	chr7|129430209|129430210|+	199.5	358.5	chr7|129427211|129427212|+	39.5	195	-1.49946	shorten	4.26589e-08	1.52578e-07
ENSG00000173218.15|VANGL1|protein_coding	chr1|115695468|115695469|+	289.5	150.5	chr1|115693687|115693688|+	439	96	1.25278	lengthen	5.9757e-09	1.55779e-07
ENSG00000123636.19|BAZ2B|protein_coding	chr2|159315317|159315318|-	8	65	chr2|159318980|159318981|-	85.5	93	2.91684	lengthen	6.04108e-09	1.56765e-07
ENSG00000006607.14|FARP2|protein_coding	chr2|241494839|241494840|+	39	63.5	chr2|241447138|241447139|+	60	14	2.89806	lengthen	6.0865e-09	1.57225e-07
ENSG00000109689.20|STIM2|protein_coding	chr4|27024183|27024184|+	75	39	chr4|27023959|27023960|+	174.5	289.5	-1.63933	shorten	4.40852e-08	1.5757e-07
ENSG00000162927.14|PUS10|protein_coding	chr2|60940413|60940414|-	41.5	57	chr2|61009847|61009848|-	130	37	2.30664	lengthen	6.27353e-09	1.61087e-07
ENSG00000158427.15|TMSB15B|protein_coding	chrX|103947537|103947538|+	2.5	15	chrX|103934052|103934053|+	40	4	6.18962	lengthen	6.29269e-09	1.61087e-07
ENSG00000146872.19|TLK2|protein_coding	chr17|62613659|62613660|+	125.5	57	chr17|62613016|62613017|+	63.5	97	-1.83402	shorten	4.685e-08	1.67242e-07
ENSG00000147202.19|DIAPH2|protein_coding	chrX|97604993|97604994|+	158	90	chrX|97469834|97469835|+	295	380	-1.19715	shorten	4.71812e-08	1.68318e-07
ENSG00000023608.5|SNAPC1|protein_coding	chr14|61796426|61796427|+	44.5	28.5	chr14|61795152|61795153|+	11	55.5	-3.18731	shorten	4.81526e-08	1.71676e-07
ENSG00000131697.18|NPHP4|protein_coding	chr1|5862810|5862811|-	95	95	chr1|5886496|5886497|-	31	113.5	-1.88297	shorten	4.88496e-08	1.74052e-07
ENSG00000162769.13|FLVCR1|protein_coding	chr1|212899360|212899361|+	189.5	55	chr1|212895412|212895413|+	6.5	20.5	-3.7076	shorten	4.90236e-08	1.74562e-07
ENSG00000107758.16|PPP3CB|protein_coding	chr10|73436805|73436806|-	918	700.5	chr10|73443789|73443790|-	285.5	109.5	1.01127	lengthen	6.98106e-09	1.77908e-07
ENSG00000116604.19|MEF2D|protein_coding	chr1|156463729|156463730|-	201	471.5	chr1|156466217|156466218|-	320.5	395.5	0.947478	lengthen	7.28673e-09	1.84868e-07
ENSG00000137834.15|SMAD6|protein_coding	chr15|66781984|66781985|+	157.5	75.5	chr15|66781707|66781708|+	27.5	56.5	-2.06982	shorten	5.32859e-08	1.89502e-07
ENSG00000118246.14|FASTKD2|protein_coding	chr2|206792503|206792504|+	140.5	62	chr2|206791873|206791874|+	224	253	-1.35481	shorten	5.49715e-08	1.95374e-07
ENSG00000127081.14|ZNF484|protein_coding	chr9|92844183|92844184|-	22	2.5	chr9|92846069|92846070|-	31	68.5	-9.32937	shorten	5.53673e-08	1.96658e-07
ENSG00000024526.17|DEPDC1|protein_coding	chr1|68474153|68474154|-	91.5	57.5	chr1|68475583|68475584|-	37.5	92	-2.02779	shorten	5.70305e-08	2.02439e-07
ENSG00000164402.14|SEPTIN8|protein_coding	chr5|132750824|132750825|-	228.5	196	chr5|132756004|132756005|-	325	124.5	1.18034	lengthen	8.06127e-09	2.0361e-07
ENSG00000167895.16|TMC8|protein_coding	chr17|78142967|78142968|+	496	674.5	chr17|78141365|78141366|+	207.5	140	1.0454	lengthen	8.1915e-09	2.05984e-07
ENSG00000183814.16|LIN9|protein_coding	chr1|226231157|226231158|-	210.5	52	chr1|226231879|226231880|-	71.5	61.5	-1.86422	shorten	5.83744e-08	2.0708e-07
ENSG00000148606.15|POLR3A|protein_coding	chr10|77975149|77975150|-	134.5	187.5	chr10|77977451|77977452|-	67	241	-1.37908	shorten	5.84578e-08	2.07246e-07
ENSG00000152413.15|HOMER1|protein_coding	chr5|79372792|79372793|-	10	41	chr5|79373098|79373099|-	108	58	2.89138	lengthen	8.48234e-09	2.12357e-07
ENSG00000145016.17|RUBCN|protein_coding	chr3|197671399|197671400|-	179.5	135.5	chr3|197671995|197671996|-	183.5	304.5	-1.14616	shorten	6.11041e-08	2.16493e-07
ENSG00000171735.21|CAMTA1|protein_coding	chr1|6888198|6888199|+	263	349	chr1|6871957|6871958|+	548	402	0.837757	lengthen	8.74782e-09	2.18043e-07
ENSG00000111247.15|RAD51AP1|protein_coding	chr12|4560045|4560046|+	89	17.5	chr12|4553205|4553206|+	28	37	-2.71799	shorten	6.29501e-08	2.22894e-07
ENSG00000100427.16|MLC1|protein_coding	chr22|50059397|50059398|-	303.5	542.5	chr22|50074038|50074039|-	16	107	-2.00917	shorten	6.39636e-08	2.26342e-07
ENSG00000135763.10|URB2|protein_coding	chr1|229660198|229660199|+	124	45.5	chr1|229659574|229659575|+	140	154.5	-1.59006	shorten	6.48549e-08	2.29353e-07
ENSG00000179029.15|TMEM107|protein_coding	chr17|8172440|8172441|-	149.5	48.5	chr17|8174002|8174003|-	489.5	392	-1.32733	shorten	6.52808e-08	2.30716e-07
ENSG00000198865.10|CCDC152|protein_coding	chr5|42802437|42802438|+	48	4	chr5|42800365|42800366|+	65	60.5	-3.50951	shorten	6.55819e-08	2.31636e-07
ENSG00000150636.17|CCDC102B|protein_coding	chr18|68755003|68755004|+	37	36.5	chr18|68718127|68718128|+	93.5	382	-2.14546	shorten	6.63401e-08	2.34023e-07
ENSG00000176095.12|IP6K1|protein_coding	chr3|49724294|49724295|-	202.5	251	chr3|49726978|49726979|-	51.5	168	-1.39879	shorten	6.6389e-08	2.3405e-07
ENSG00000139324.12|TMTC3|protein_coding	chr12|88199885|88199886|+	40.5	49	chr12|88195813|88195814|+	7.5	78	-3.14781	shorten	6.65751e-08	2.34561e-07
ENSG00000146676.10|PURB|protein_coding	chr7|44876300|44876301|-	324	455	chr7|44882939|44882940|-	495	1125.5	-0.679613	shorten	6.9561e-08	2.44777e-07
ENSG00000122729.19|ACO1|protein_coding	chr9|32450831|32450832|+	242.5	363	chr9|32450732|32450733|+	343.5	268.5	0.938317	lengthen	9.94221e-09	2.46732e-07
ENSG00000169967.17|MAP3K2|protein_coding	chr2|127298668|127298669|-	507.5	434	chr2|127304337|127304338|-	67	133.5	-1.20184	shorten	7.14311e-08	2.51047e-07
ENSG00000126012.13|KDM5C|protein_coding	chrX|53192160|53192161|-	567	657	chrX|53192284|53192285|-	193	388.5	-0.744403	shorten	7.43153e-08	2.60861e-07
ENSG00000089094.20|KDM2B|protein_coding	chr12|121427914|121427915|-	52	22.5	chr12|121429885|121429886|-	25.5	65	-2.6548	shorten	7.77099e-08	2.7244e-07
ENSG00000112812.16|PRSS16|protein_coding	chr6|27256455|27256456|+	43.5	19.5	chr6|27255539|27255540|+	14	49.5	-3.07382	shorten	7.7864e-08	2.72812e-07
ENSG00000118596.12|SLC16A7|protein_coding	chr12|59789837|59789838|+	71.5	34.5	chr12|59779695|59779696|+	4.5	26	-3.83757	shorten	7.99002e-08	2.79774e-07
ENSG00000111785.21|RIC8B|protein_coding	chr12|106889313|106889314|+	37.5	11.5	chr12|106887281|106887282|+	106	193	-2.54859	shorten	8.06333e-08	2.82167e-07
ENSG00000109220.11|CHIC2|protein_coding	chr4|54008378|54008379|-	71	55	chr4|54013783|54013784|-	4	35.5	-3.55154	shorten	8.13453e-08	2.84483e-07
ENSG00000179240.13|GVQW3|protein_coding	chr11|76404111|76404112|+	80	65.5	chr11|76386534|76386535|+	43	125.5	-1.85283	shorten	8.15762e-08	2.8494e-07
ENSG00000143977.14|SNRPG|protein_coding	chr2|70281375|70281376|-	1260	554.5	chr2|70281507|70281508|-	320.5	239	-0.778431	shorten	8.15376e-08	2.8494e-07
ENSG00000135241.17|PNPLA8|protein_coding	chr7|108471624|108471625|-	67	67.5	chr7|108472077|108472078|-	54	185.5	-1.77671	shorten	8.29136e-08	2.89434e-07
ENSG00000164308.17|ERAP2|protein_coding	chr5|96919699|96919700|+	72	66.5	chr5|96918768|96918769|+	75.5	219	-1.64371	shorten	8.37433e-08	2.91999e-07
ENSG00000137710.17|RDX|protein_coding	chr11|110229450|110229451|-	286	296	chr11|110230164|110230165|-	73	175	-1.24339	shorten	8.37514e-08	2.91999e-07
ENSG00000102245.9|CD40LG|protein_coding	chrX|136660388|136660389|+	283	250.5	chrX|136659735|136659736|+	14	55.5	-2.12323	shorten	8.50576e-08	2.96372e-07
ENSG00000171150.9|SOCS5|protein_coding	chr2|46762664|46762665|+	66.5	52	chr2|46759924|46759925|+	14	63	-2.57514	shorten	8.67944e-08	3.02017e-07
ENSG00000156675.16|RAB11FIP1|protein_coding	chr8|37858951|37858952|-	600.5	577.5	chr8|37860668|37860669|-	91	182	-1.03634	shorten	8.68371e-08	3.02017e-07
ENSG00000110906.13|KCTD10|protein_coding	chr12|109448654|109448655|-	689	388	chr12|109449973|109449974|-	171	185	-0.941715	shorten	8.71395e-08	3.02883e-07
ENSG00000176371.14|ZSCAN2|protein_coding	chr15|84623715|84623716|+	311.5	573	chr15|84606883|84606884|+	117	89	1.30584	lengthen	1.32565e-08	3.2755e-07
ENSG00000031003.11|FAM13B|protein_coding	chr5|137937961|137937962|-	175	91	chr5|137938587|137938588|-	16.5	42.5	-2.27622	shorten	9.97691e-08	3.45724e-07
ENSG00000034693.15|PEX3|protein_coding	chr6|143489729|143489730|+	105.5	60	chr6|143489365|143489366|+	198.5	294	-1.3884	shorten	1.01483e-07	3.5145e-07
ENSG00000169379.17|ARL13B|protein_coding	chr3|94055276|94055277|+	18.5	15	chr3|94053471|94053472|+	5	70.5	-4.36325	shorten	1.04107e-07	3.60316e-07
ENSG00000011426.11|ANLN|protein_coding	chr7|36453788|36453789|+	76	45.5	chr7|36453439|36453440|+	78	157.5	-1.86687	shorten	1.06333e-07	3.67796e-07
ENSG00000130396.22|AFDN|protein_coding	chr6|167972021|167972022|+	167	76	chr6|167971907|167971908|+	48	73	-1.71775	shorten	1.06955e-07	3.69724e-07
ENSG00000120705.13|ETF1|protein_coding	chr5|138507442|138507443|-	371.5	609	chr5|138507788|138507789|-	363.5	954.5	-0.667377	shorten	1.11195e-07	3.84146e-07
ENSG00000116750.14|UCHL5|protein_coding	chr1|193015761|193015762|-	364.5	355.5	chr1|193016143|193016144|-	82.5	176	-1.1482	shorten	1.14898e-07	3.96698e-07
ENSG00000021762.20|OSBPL5|protein_coding	chr11|3087119|3087120|-	151.5	74	chr11|3088715|3088716|-	14	38.5	-2.52419	shorten	1.15762e-07	3.99439e-07
ENSG00000172164.15|SNTB1|protein_coding	chr8|120535756|120535757|-	131.5	104	chr8|120537882|120537883|-	67.5	148.5	-1.47185	shorten	1.21136e-07	4.17223e-07
ENSG00000196313.13|POM121|protein_coding	chr7|72920250|72920251|+	85.5	13	chr7|72897183|72897184|+	0.5	9	-10.8652	shorten	1.27172e-07	4.37746e-07
ENSG00000089902.10|RCOR1|protein_coding	chr14|102730545|102730546|+	258	162	chr14|102727806|102727807|+	19	49.5	-2.02132	shorten	1.32308e-07	4.55148e-07
ENSG00000185127.7|C6orf120|protein_coding	chr6|169706304|169706305|+	85	206.5	chr6|169704865|169704866|+	137	124.5	1.41993	lengthen	1.88019e-08	4.60566e-07
ENSG00000122085.17|MTERF4|protein_coding	chr2|241075548|241075549|-	132.5	155	chr2|241089170|241089171|-	72.5	213.5	-1.32756	shorten	1.35105e-07	4.63928e-07
ENSG00000198231.14|DDX42|protein_coding	chr17|63819315|63819316|+	1172.5	1122	chr17|63819245|63819246|+	169.5	279.5	-0.784498	shorten	1.39368e-07	4.77988e-07
ENSG00000213949.10|ITGA1|protein_coding	chr5|52956489|52956490|+	26	7.5	chr5|52952492|52952493|+	7	35	-4.26999	shorten	1.44464e-07	4.94868e-07
ENSG00000099256.19|PRTFDC1|protein_coding	chr10|24848624|24848625|-	100	33	chr10|24848690|24848691|-	6	22.5	-3.68499	shorten	1.4464e-07	4.95176e-07
ENSG00000133318.14|RTN3|protein_coding	chr11|63759883|63759884|+	357.5	178.5	chr11|63759067|63759068|+	1256.5	1043.5	-0.729242	shorten	1.44757e-07	4.95277e-07
ENSG00000118496.5|FBXO30|protein_coding	chr6|145789952|145789953|-	7	36	chr6|145798195|145798196|-	159.5	100.5	3.32267	lengthen	2.06833e-08	5.04477e-07
ENSG00000135052.16|GOLM1|protein_coding	chr9|86026147|86026148|-	44	23	chr9|86027699|86027700|-	75.5	176.5	-2.10618	shorten	1.47739e-07	5.05176e-07
ENSG00000144840.10|RABL3|protein_coding	chr3|120686685|120686686|-	107	58.5	chr3|120689532|120689533|-	45.5	87	-1.80227	shorten	1.57431e-07	5.37024e-07
ENSG00000143753.14|DEGS1|protein_coding	chr1|224193437|224193438|+	500	166.5	chr1|224193156|224193157|+	117.5	93	-1.27816	shorten	1.59069e-07	5.42286e-07
ENSG00000130856.18|ZNF236|protein_coding	chr18|76972896|76972897|+	54.5	13	chr18|76969914|76969915|+	52.5	72	-2.7141	shorten	1.61724e-07	5.51005e-07
ENSG00000133422.14|MORC2|protein_coding	chr22|30925131|30925132|-	78	75.5	chr22|30926612|30926613|-	36.5	124.5	-1.77952	shorten	1.62225e-07	5.52381e-07
ENSG00000171130.19|ATP6V0E2|protein_coding	chr7|149891415|149891416|+	1.5	22	chr7|149880693|149880694|+	128.5	61.5	5.03775	lengthen	2.28006e-08	5.53744e-07
ENSG00000108094.17|CUL2|protein_coding	chr10|35008551|35008552|-	118.5	31	chr10|35009852|35009853|-	50	55	-2.19519	shorten	1.66969e-07	5.67514e-07
ENSG00000122873.12|CISD1|protein_coding	chr10|58287988|58287989|+	449.5	240	chr10|58287856|58287857|+	82.5	104.5	-1.31109	shorten	1.66805e-07	5.67514e-07
ENSG00000096092.6|TMEM14A|protein_coding	chr6|52686584|52686585|+	538.5	378.5	chr6|52686276|52686277|+	305.5	364	-0.797503	shorten	1.68163e-07	5.71232e-07
ENSG00000182923.20|CEP63|protein_coding	chr3|134575010|134575011|+	187	120	chr3|134561763|134561764|+	766	938	-0.929934	shorten	1.70536e-07	5.78601e-07
ENSG00000037637.11|FBXO42|protein_coding	chr1|16246841|16246842|-	128	55	chr1|16250400|16250401|-	100.5	125	-1.5158	shorten	1.71027e-07	5.79922e-07
ENSG00000138594.14|TMOD3|protein_coding	chr15|51915721|51915722|+	244	66	chr15|51911934|51911935|+	408	245.5	-1.1385	shorten	1.79385e-07	6.07174e-07
ENSG00000147669.11|POLR2K|protein_coding	chr8|100154000|100154001|+	1827.5	825.5	chr8|100153612|100153613|+	227	180	-0.822621	shorten	1.81672e-07	6.14548e-07
ENSG00000165275.10|TRMT10B|protein_coding	chr9|37779315|37779316|+	37.5	9.5	chr9|37778036|37778037|+	24.5	52	-3.17609	shorten	1.82808e-07	6.18024e-07
ENSG00000069509.6|FUNDC1|protein_coding	chrX|44523639|44523640|-	92	37	chrX|44523815|44523816|-	477.5	530	-1.57783	shorten	1.83434e-07	6.19772e-07
ENSG00000005249.14|PRKAR2B|protein_coding	chr7|107161809|107161810|+	121.5	72	chr7|107161421|107161422|+	113.5	178	-1.39989	shorten	1.89425e-07	6.39634e-07
ENSG00000168566.13|SNRNP48|protein_coding	chr6|7611963|7611964|+	443.5	194	chr6|7611861|7611862|+	692.5	512.5	-0.76301	shorten	1.89717e-07	6.40238e-07
ENSG00000120662.16|MTRF1|protein_coding	chr13|41216375|41216376|-	95	40.5	chr13|41216974|41216975|-	120	156	-1.5627	shorten	1.92789e-07	6.4964e-07
ENSG00000124214.21|STAU1|protein_coding	chr20|49113340|49113341|-	529	223	chr20|49113525|49113526|-	806.5	555	-0.719089	shorten	2.01883e-07	6.79681e-07
ENSG00000122507.21|BBS9|protein_coding	chr7|33605629|33605630|+	18	77	chr7|33314576|33314577|+	85	73.5	2.47272	lengthen	2.83606e-08	6.82938e-07
ENSG00000213658.13|LAT|protein_coding	chr16|28990783|28990784|+	385.5	419.5	chr16|28990453|28990454|+	522.5	329.5	0.806187	lengthen	2.86382e-08	6.86713e-07
ENSG00000156304.15|SCAF4|protein_coding	chr21|31666730|31666731|-	68	17	chr21|31671035|31671036|-	44.5	58.5	-2.38902	shorten	2.04613e-07	6.88466e-07
ENSG00000165533.19|TTC8|protein_coding	chr14|88877986|88877987|+	69.5	59	chr14|88877392|88877393|+	2	30	-4.30406	shorten	2.08664e-07	7.01677e-07
ENSG00000152503.10|TRIM36|protein_coding	chr5|115126351|115126352|-	25.5	134.5	chr5|115171104|115171105|-	50	54.5	2.28209	lengthen	3.00606e-08	7.17791e-07
ENSG00000163683.12|SMIM14|protein_coding	chr4|39547300|39547301|-	360.5	674.5	chr4|39551426|39551427|-	246	758.5	-0.726473	shorten	2.14212e-07	7.1991e-07
ENSG00000156650.14|KAT6B|protein_coding	chr10|75032623|75032624|+	46	13	chr10|75032291|75032292|+	71	107.5	-2.49435	shorten	2.20449e-07	7.39995e-07
ENSG00000172006.12|ZNF554|protein_coding	chr19|2835771|2835772|+	30	70.5	chr19|2824630|2824631|+	26	4	4.03873	lengthen	3.11886e-08	7.41609e-07
ENSG00000113318.11|MSH3|protein_coding	chr5|80880294|80880295|+	45.5	6.5	chr5|80876811|80876812|+	101	98.5	-3.25816	shorten	2.26772e-07	7.60771e-07
ENSG00000173575.24|CHD2|protein_coding	chr15|93027991|93027992|+	102.5	79	chr15|92949226|92949227|+	33.5	92	-1.8079	shorten	2.32699e-07	7.80195e-07
ENSG00000162601.12|MYSM1|protein_coding	chr1|58654745|58654746|-	32	27	chr1|58659917|58659918|-	1	31	-9.68295	shorten	2.39808e-07	8.03555e-07
ENSG00000096433.11|ITPR3|protein_coding	chr6|33696560|33696561|+	224	104.5	chr6|33660990|33660991|+	21	42	-2.14172	shorten	2.42142e-07	8.10899e-07
ENSG00000103479.17|RBL2|protein_coding	chr16|53491646|53491647|+	259.5	212	chr16|53491039|53491040|+	33	82	-1.60553	shorten	2.4262e-07	8.12019e-07
ENSG00000111850.11|SMIM8|protein_coding	chr6|87341755|87341756|+	86.5	18.5	chr6|87340578|87340579|+	260	199	-1.81793	shorten	2.47579e-07	8.2813e-07
ENSG00000180228.14|PRKRA|protein_coding	chr2|178431422|178431423|-	399.5	160.5	chr2|178431544|178431545|-	303.5	232.5	-0.941597	shorten	2.50468e-07	8.37299e-07
ENSG00000104218.16|CSPP1|protein_coding	chr8|67196612|67196613|+	51.5	50	chr8|67159045|67159046|+	27	112	-2.44787	shorten	2.52307e-07	8.4295e-07
ENSG00000097046.13|CDC7|protein_coding	chr1|91525753|91525754|+	465.5	182.5	chr1|91524492|91524493|+	46.5	55	-1.58933	shorten	2.59591e-07	8.66778e-07
ENSG00000116473.15|RAP1A|protein_coding	chr1|111713112|111713113|+	1047.5	1044.5	chr1|111713039|111713040|+	213	346.5	-0.708282	shorten	2.60907e-07	8.70659e-07
ENSG00000101187.16|SLCO4A1|protein_coding	chr20|62672616|62672617|+	55	15.5	chr20|62672102|62672103|+	18.5	37.5	-2.90904	shorten	2.67328e-07	8.91566e-07
ENSG00000144218.21|AFF3|protein_coding	chr2|99547255|99547256|-	309.5	177	chr2|100137574|100137575|-	363	378.5	-0.906847	shorten	2.67991e-07	8.93251e-07
ENSG00000164983.9|TMEM65|protein_coding	chr8|124306189|124306190|-	312.5	279	chr8|124311392|124311393|-	58	126	-1.29834	shorten	2.72464e-07	9.07095e-07
ENSG00000198824.8|CHAMP1|protein_coding	chr13|114327320|114327321|+	79.5	37.5	chr13|114326496|114326497|+	14.5	40.5	-2.39187	shorten	2.77775e-07	9.23697e-07
ENSG00000162702.8|ZNF281|protein_coding	chr1|200404954|200404955|-	389.5	183	chr1|200405382|200405383|-	117	122	-1.14284	shorten	2.80152e-07	9.31054e-07
ENSG00000083535.16|PIBF1|protein_coding	chr13|73016065|73016066|+	4.5	20.5	chr13|72933002|72933003|+	23.5	2.5	10.4299	lengthen	3.95083e-08	9.31641e-07
ENSG00000164074.17|ABHD18|protein_coding	chr4|128039708|128039709|+	40.5	26	chr4|127974139|127974140|+	3.5	34.5	-4.23199	shorten	2.82239e-07	9.37444e-07
ENSG00000099817.12|POLR2E|protein_coding	chr19|1085110|1085111|-	220.5	90.5	chr19|1086576|1086577|-	45	60.5	-1.69178	shorten	2.92602e-07	9.71294e-07
ENSG00000181004.10|BBS12|protein_coding	chr4|122744937|122744938|+	17	104.5	chr4|122744095|122744096|+	85.5	117	2.18651	lengthen	4.14272e-08	9.72855e-07
ENSG00000145868.17|FBXO38|protein_coding	chr5|148442835|148442836|+	434.5	366.5	chr5|148442560|148442561|+	335.5	469.5	-0.732735	shorten	2.94261e-07	9.76233e-07
ENSG00000249115.9|HAUS5|protein_coding	chr19|35625283|35625284|+	87	32.5	chr19|35623608|35623609|+	104.5	128.5	-1.73332	shorten	2.96409e-07	9.82785e-07
ENSG00000144028.15|SNRNP200|protein_coding	chr2|96274338|96274339|-	69	25	chr2|96274787|96274788|-	0.5	13	-10.1476	shorten	2.98934e-07	9.9058e-07
ENSG00000095203.15|EPB41L4B|protein_coding	chr9|109240157|109240158|-	127	34	chr9|109241439|109241440|-	11	23	-3.04809	shorten	2.99848e-07	9.92206e-07
ENSG00000144451.20|SPAG16|protein_coding	chr2|213317975|213317976|+	37.5	13	chr2|213317424|213317425|+	30.5	68	-2.56289	shorten	3.00124e-07	9.92206e-07
ENSG00000206562.12|METTL6|protein_coding	chr3|15410107|15410108|-	181	79	chr3|15411343|15411344|-	223.5	222.5	-1.16764	shorten	3.00119e-07	9.92206e-07
ENSG00000117859.19|OSBPL9|protein_coding	chr1|51788396|51788397|+	562	733	chr1|51788095|51788096|+	124	293.5	-0.863262	shorten	3.06352e-07	1.01221e-06
ENSG00000174695.10|TMEM167A|protein_coding	chr5|83052847|83052848|-	252.5	487	chr5|83056300|83056301|-	388	427.5	0.807118	lengthen	4.56318e-08	1.06281e-06
ENSG00000005059.16|MCUB|protein_coding	chr4|109688643|109688644|+	111.5	65.5	chr4|109687714|109687715|+	326.5	450.5	-1.27404	shorten	3.36075e-07	1.10913e-06
ENSG00000122482.22|ZNF644|protein_coding	chr1|90915301|90915302|-	158.5	214	chr1|90916501|90916502|-	29.5	121.5	-1.53331	shorten	3.43834e-07	1.13407e-06
ENSG00000187801.15|ZFP69B|protein_coding	chr1|40466893|40466894|+	120	38	chr1|40463713|40463714|+	30.5	43	-2.2056	shorten	3.45371e-07	1.13848e-06
ENSG00000135454.14|B4GALNT1|protein_coding	chr12|57623409|57623410|-	394.5	168.5	chr12|57629332|57629333|-	224	187.5	-0.964561	shorten	3.46541e-07	1.14168e-06
ENSG00000130363.13|RSPH3|protein_coding	chr6|158972871|158972872|-	28	23.5	chr6|158977370|158977371|-	16	94.5	-2.82797	shorten	3.49045e-07	1.14926e-06
ENSG00000100321.15|SYNGR1|protein_coding	chr22|39378379|39378380|+	127	89	chr22|39377909|39377910|+	270.5	418	-1.12366	shorten	3.51297e-07	1.15534e-06
ENSG00000149089.13|APIP|protein_coding	chr11|34882297|34882298|-	64.5	11	chr11|34882367|34882368|-	231	184.5	-3.47307	shorten	3.52182e-07	1.15758e-06
ENSG00000156162.16|DPY19L4|protein_coding	chr8|94791843|94791844|+	64.5	61.5	chr8|94790118|94790119|+	18.5	80.5	-2.19696	shorten	3.52754e-07	1.15879e-06
ENSG00000120159.13|CAAP1|protein_coding	chr9|26840686|26840687|-	125.5	77.5	chr9|26841477|26841478|-	57.5	106	-1.59988	shorten	3.57459e-07	1.17356e-06
ENSG00000078699.22|CBFA2T2|protein_coding	chr20|33650029|33650030|+	145	146.5	chr20|33645288|33645289|+	59.5	156	-1.3731	shorten	3.58795e-07	1.17727e-06
ENSG00000114739.14|ACVR2B|protein_coding	chr3|38493140|38493141|+	151.5	284.5	chr3|38483450|38483451|+	98	388.5	-1.08594	shorten	3.8026e-07	1.24698e-06
ENSG00000100239.16|PPP6R2|protein_coding	chr22|50445084|50445085|+	246	148	chr22|50444389|50444390|+	179.5	221.5	-1.055	shorten	3.97803e-07	1.30376e-06
ENSG00000188811.14|NHLRC3|protein_coding	chr13|39050105|39050106|+	43	70	chr13|39045279|39045280|+	49	11.5	2.75477	lengthen	5.76191e-08	1.32571e-06
ENSG00000139620.13|KANSL2|protein_coding	chr12|48653281|48653282|-	61.5	16.5	chr12|48653424|48653425|-	288.5	288	-1.89345	shorten	4.05221e-07	1.3273e-06
ENSG00000103494.16|RPGRIP1L|protein_coding	chr16|53601450|53601451|-	57	45.5	chr16|53602021|53602022|-	5	37.5	-8.93092	shorten	4.21122e-07	1.3778e-06
ENSG00000123607.16|TTC21B|protein_coding	chr2|165857477|165857478|-	10.5	57	chr2|165873954|165873955|-	49	37	3.4239	lengthen	6.16326e-08	1.41233e-06
ENSG00000171714.13|ANO5|protein_coding	chr11|22283353|22283354|+	55	21	chr11|21884466|21884467|+	29.5	60.5	-2.34986	shorten	4.32876e-07	1.41544e-06
ENSG00000147905.18|ZCCHC7|protein_coding	chr9|37358145|37358146|+	360.5	417.5	chr9|37357387|37357388|+	278	170.5	0.953626	lengthen	6.26591e-08	1.43009e-06
ENSG00000114790.13|ARHGEF26|protein_coding	chr3|154257824|154257825|+	110	74	chr3|154255792|154255793|+	5.5	32	-3.20056	shorten	4.60807e-07	1.50504e-06
ENSG00000119820.11|YIPF4|protein_coding	chr2|32306582|32306583|+	401.5	354	chr2|32305886|32305887|+	186.5	293.5	-0.837054	shorten	4.67476e-07	1.52594e-06
ENSG00000112343.11|TRIM38|protein_coding	chr6|25988866|25988867|+	83	64.5	chr6|25983750|25983751|+	113	237	-1.44043	shorten	4.73293e-07	1.54404e-06
ENSG00000124299.16|PEPD|protein_coding	chr19|33386949|33386950|-	213	297.5	chr19|33387099|33387100|-	43.5	155	-1.37549	shorten	4.73637e-07	1.54428e-06
ENSG00000136891.14|TEX10|protein_coding	chr9|100302084|100302085|-	67	101.5	chr9|100339971|100339972|-	57.5	18	2.52721	lengthen	6.91696e-08	1.57236e-06
ENSG00000138036.18|DYNC2LI1|protein_coding	chr2|43809997|43809998|+	199.5	223	chr2|43774986|43774987|+	11	57	-2.37483	shorten	4.83486e-07	1.57549e-06
ENSG00000129518.10|EAPP|protein_coding	chr14|34515939|34515940|-	231.5	177.5	chr14|34516011|34516012|-	871.5	1143.5	-0.788847	shorten	5.35009e-07	1.74138e-06
ENSG00000174738.13|NR1D2|protein_coding	chr3|23980614|23980615|+	64.5	114.5	chr3|23977542|23977543|+	4	62.5	-3.33472	shorten	5.44479e-07	1.77018e-06
ENSG00000023909.10|GCLM|protein_coding	chr1|93885201|93885202|-	194.5	44	chr1|93888461|93888462|-	696	365	-1.26994	shorten	5.46765e-07	1.77558e-06
ENSG00000185551.15|NR2F2|protein_coding	chr15|96338811|96338812|+	74	117.5	chr15|96338467|96338468|+	5	60.5	-2.93134	shorten	5.4712e-07	1.77572e-06
ENSG00000162994.16|CLHC1|protein_coding	chr2|55172556|55172557|-	21	4.5	chr2|55175649|55175650|-	42	97	-3.38811	shorten	5.53761e-07	1.79625e-06
ENSG00000114107.9|CEP70|protein_coding	chr3|138494346|138494347|-	591	297.5	chr3|138495005|138495006|-	235.5	213	-0.884366	shorten	5.72788e-07	1.8569e-06
ENSG00000108370.17|RGS9|protein_coding	chr17|65227700|65227701|+	59	177.5	chr17|65111110|65111111|+	35.5	21	2.31056	lengthen	8.30134e-08	1.87208e-06
ENSG00000188895.12|MSL1|protein_coding	chr17|40136786|40136787|+	433.5	546	chr17|40130293|40130294|+	909.5	748.5	0.61564	lengthen	8.67126e-08	1.94778e-06
ENSG00000102471.16|NDFIP2|protein_coding	chr13|79554085|79554086|+	33	8.5	chr13|79552921|79552922|+	46	81	-2.76616	shorten	6.05457e-07	1.96058e-06
ENSG00000114744.9|COMMD2|protein_coding	chr3|149738476|149738477|-	295	125.5	chr3|149740747|149740748|-	68	77	-1.42864	shorten	6.05277e-07	1.96058e-06
ENSG00000100221.11|JOSD1|protein_coding	chr22|38685621|38685622|-	573	297	chr22|38700181|38700182|-	138	141.5	-0.984909	shorten	6.12586e-07	1.98253e-06
ENSG00000070785.17|EIF2B3|protein_coding	chr1|44850840|44850841|-	487	386	chr1|44874530|44874531|-	73.5	128	-1.15236	shorten	6.28414e-07	2.0326e-06
ENSG00000166398.14|GARRE1|protein_coding	chr19|34355558|34355559|+	82	51	chr19|34354064|34354065|+	7	33	-2.81924	shorten	6.35437e-07	2.05298e-06
ENSG00000164169.13|PRMT9|protein_coding	chr4|147635429|147635430|-	44	3.5	chr4|147638363|147638364|-	16.5	22	-4.12216	shorten	6.38024e-07	2.06016e-06
ENSG00000105835.13|NAMPT|protein_coding	chr7|106248298|106248299|-	234	55	chr7|106250043|106250044|-	424.5	224.5	-1.20314	shorten	6.39009e-07	2.06217e-06
ENSG00000135002.12|RFK|protein_coding	chr9|76385528|76385529|-	1191	1094.5	chr9|76386602|76386603|-	485.5	286	0.649481	lengthen	9.29797e-08	2.08033e-06
ENSG00000171817.17|ZNF540|protein_coding	chr19|37614090|37614091|+	15	8.5	chr19|37611612|37611613|+	2.5	36	-4.81969	shorten	6.59627e-07	2.1275e-06
ENSG00000136169.17|SETDB2|protein_coding	chr13|49494995|49494996|+	46.5	32.5	chr13|49491844|49491845|+	127	305.5	-1.79483	shorten	6.66771e-07	2.14933e-06
ENSG00000146909.8|NOM1|protein_coding	chr7|156973167|156973168|+	214	97	chr7|156969845|156969846|+	96.5	108	-1.3208	shorten	6.68995e-07	2.15527e-06
ENSG00000055208.20|TAB2|protein_coding	chr6|149411604|149411605|+	615	506.5	chr6|149411514|149411515|+	224	309	-0.75625	shorten	6.70443e-07	2.15871e-06
ENSG00000131115.16|ZNF227|protein_coding	chr19|44237266|44237267|+	185	229	chr19|44234763|44234764|+	36.5	121.5	-1.44798	shorten	6.98808e-07	2.24749e-06
ENSG00000163877.11|SNIP1|protein_coding	chr1|37534449|37534450|-	159	235	chr1|37536547|37536548|-	452.5	348.5	0.96014	lengthen	1.01649e-07	2.25652e-06
ENSG00000037280.16|FLT4|protein_coding	chr5|180601522|180601523|-	168.5	183	chr5|180607755|180607756|-	173.5	77	1.29342	lengthen	1.01329e-07	2.25652e-06
ENSG00000023287.13|RB1CC1|protein_coding	chr8|52622889|52622890|-	181.5	480.5	chr8|52623584|52623585|-	58	336	-1.1259	shorten	7.19508e-07	2.31146e-06
ENSG00000138780.15|GSTCD|protein_coding	chr4|105847723|105847724|+	134	77.5	chr4|105846409|105846410|+	8.5	31	-2.77759	shorten	7.20171e-07	2.31228e-06
ENSG00000172733.12|PURG|protein_coding	chr8|30995802|30995803|-	16	62.5	chr8|31024122|31024123|-	51.5	33	2.64996	lengthen	1.04604e-07	2.31308e-06
ENSG00000107771.17|CCSER2|protein_coding	chr10|84518512|84518513|+	94.5	110	chr10|84514405|84514406|+	32.5	119	-1.64808	shorten	7.63681e-07	2.44783e-06
ENSG00000144893.13|MED12L|protein_coding	chr3|151436676|151436677|+	81	90.5	chr3|151433371|151433372|+	63	195	-1.46691	shorten	7.71111e-07	2.47025e-06
ENSG00000102755.13|FLT1|protein_coding	chr13|28368093|28368094|-	16	89.5	chr13|28385718|28385719|-	20.5	10	3.72233	lengthen	1.14539e-07	2.51322e-06
ENSG00000141127.15|PRPSAP2|protein_coding	chr17|18931266|18931267|+	370.5	211	chr17|18931210|18931211|+	817.5	753.5	-0.681598	shorten	7.88704e-07	2.52518e-06
ENSG00000169989.3|TIGD4|protein_coding	chr4|152768735|152768736|-	21	17	chr4|152775325|152775326|-	39.5	205	-2.68788	shorten	7.92678e-07	2.53648e-06
ENSG00000149212.12|SESN3|protein_coding	chr11|95165541|95165542|-	290	431	chr11|95172958|95172959|-	21.5	100	-1.64872	shorten	8.12329e-07	2.59644e-06
ENSG00000178184.16|PARD6G|protein_coding	chr18|80157242|80157243|-	32.5	19	chr18|80202633|80202634|-	5	35	-3.68509	shorten	8.12842e-07	2.59662e-06
ENSG00000116157.6|GPX7|protein_coding	chr1|52609049|52609050|+	72.5	44	chr1|52608895|52608896|+	72	139.5	-1.64609	shorten	8.13929e-07	2.59863e-06
ENSG00000104133.16|SPG11|protein_coding	chr15|44562696|44562697|-	231.5	384	chr15|44600569|44600570|-	19.5	105	-1.6721	shorten	8.63877e-07	2.75655e-06
ENSG00000137269.15|LRRC1|protein_coding	chr6|53924121|53924122|+	160	26.5	chr6|53922344|53922345|+	75	47	-1.91991	shorten	8.67184e-07	2.76555e-06
ENSG00000178425.14|NT5DC1|protein_coding	chr6|116245688|116245689|+	152	21.5	chr6|116244215|116244216|+	309	138	-1.74742	shorten	8.939e-07	2.84915e-06
ENSG00000166266.14|CUL5|protein_coding	chr11|108105007|108105008|+	29.5	83	chr11|108097800|108097801|+	113.5	86.5	1.8577	lengthen	1.33019e-07	2.89634e-06
ENSG00000145354.12|CISD2|protein_coding	chr4|102888567|102888568|+	388	111.5	chr4|102888040|102888041|+	99	72	-1.37544	shorten	9.27739e-07	2.95369e-06
ENSG00000154096.14|THY1|protein_coding	chr11|119417945|119417946|-	74.5	146.5	chr11|119418176|119418177|-	437.5	384	1.16378	lengthen	1.37207e-07	2.97614e-06
ENSG00000180198.17|RCC1|protein_coding	chr1|28538983|28538984|+	301.5	221.5	chr1|28509632|28509633|+	820	974	-0.678773	shorten	9.6891e-07	3.08024e-06
ENSG00000228716.7|DHFR|protein_coding	chr5|80626225|80626226|-	61.5	16.5	chr5|80628761|80628762|-	203	200.5	-2.16568	shorten	9.92852e-07	3.15393e-06
ENSG00000198087.7|CD2AP|protein_coding	chr6|47627135|47627136|+	348	289.5	chr6|47626924|47626925|+	749	975	-0.634489	shorten	1.0025e-06	3.18278e-06
ENSG00000122257.20|RBBP6|protein_coding	chr16|24572859|24572860|+	586	698.5	chr16|24559785|24559786|+	221.5	142.5	0.865234	lengthen	1.48907e-07	3.20544e-06
ENSG00000144580.15|CNOT9|protein_coding	chr2|218596429|218596430|+	267	226.5	chr2|218595134|218595135|+	57	116.5	-1.25849	shorten	1.01175e-06	3.21038e-06
ENSG00000277258.5|PCGF2|protein_coding	chr17|38733897|38733898|-	289.5	145	chr17|38735074|38735075|-	29	49	-1.78013	shorten	1.03988e-06	3.29595e-06
ENSG00000243156.9|MICAL3|protein_coding	chr22|17787651|17787652|-	71.5	115	chr22|17860155|17860156|-	33.5	7	2.79668	lengthen	1.57354e-07	3.36181e-06
ENSG00000112992.18|NNT|protein_coding	chr5|43705486|43705487|+	1866.5	566.5	chr5|43705231|43705232|+	313	161	-0.767468	shorten	1.08154e-06	3.42418e-06
ENSG00000170776.22|AKAP13|protein_coding	chr15|85749354|85749355|+	291.5	319	chr15|85745383|85745384|+	31.5	95.5	-1.48612	shorten	1.1062e-06	3.49836e-06
ENSG00000172171.11|TEFM|protein_coding	chr17|30898988|30898989|-	252	173.5	chr17|30900302|30900303|-	14	42	-2.17398	shorten	1.13288e-06	3.58074e-06
ENSG00000118564.15|FBXL5|protein_coding	chr4|15605007|15605008|-	504	951.5	chr4|15667565|15667566|-	215.5	232	0.81416	lengthen	1.78507e-07	3.79945e-06
ENSG00000165626.19|BEND7|protein_coding	chr10|13441089|13441090|-	135.5	92	chr10|13480885|13480886|-	40.5	82	-1.60449	shorten	1.23952e-06	3.91561e-06
ENSG00000104356.11|POP1|protein_coding	chr8|98159833|98159834|+	47	11	chr8|98158408|98158409|+	69.5	86	-2.50019	shorten	1.26407e-06	3.99096e-06
ENSG00000055483.20|USP36|protein_coding	chr17|78787468|78787469|-	30	85	chr17|78795652|78795653|-	81	57.5	2.00734	lengthen	1.88274e-07	3.99239e-06
ENSG00000132932.19|ATP8A2|protein_coding	chr13|26025848|26025849|+	278.5	267	chr13|26020286|26020287|+	110	209.5	-1.02274	shorten	1.27094e-06	4.01042e-06
ENSG00000112320.12|SOBP|protein_coding	chr6|107660138|107660139|+	32.5	39.5	chr6|107650670|107650671|+	84.5	18	2.57042	lengthen	1.91356e-07	4.04265e-06
ENSG00000101751.11|POLI|protein_coding	chr18|54298231|54298232|+	44	12.5	chr18|54294721|54294722|+	83	112.5	-2.42722	shorten	1.28331e-06	4.04719e-06
ENSG00000204104.12|TRAF3IP1|protein_coding	chr2|238402113|238402114|+	16.5	58.5	chr2|238400895|238400896|+	68	46	2.49436	lengthen	1.92796e-07	4.058e-06
ENSG00000155085.16|AK9|protein_coding	chr6|109631201|109631202|-	22.5	4.5	chr6|109656727|109656728|-	10	31	-4.21473	shorten	1.31978e-06	4.1576e-06
ENSG00000105612.10|DNASE2|protein_coding	chr19|12875209|12875210|-	240.5	186	chr19|12875556|12875557|-	168.5	252	-0.953577	shorten	1.3259e-06	4.17456e-06
ENSG00000154639.19|CXADR|protein_coding	chr21|17593906|17593907|+	7.5	33	chr21|17570099|17570100|+	65.5	31.5	3.62199	lengthen	2.00439e-07	4.20331e-06
ENSG00000003509.16|NDUFAF7|protein_coding	chr2|37249157|37249158|+	96.5	68	chr2|37248414|37248415|+	76.5	147	-1.49603	shorten	1.34823e-06	4.24251e-06
ENSG00000177917.12|ARL6IP6|protein_coding	chr2|152762394|152762395|+	43.5	6	chr2|152760191|152760192|+	18.5	26.5	-3.34478	shorten	1.36428e-06	4.29066e-06
ENSG00000091490.11|SEL1L3|protein_coding	chr4|25747442|25747443|-	138.5	91.5	chr4|25755942|25755943|-	19.5	51.5	-1.97605	shorten	1.37479e-06	4.3213e-06
ENSG00000204084.14|INPP5B|protein_coding	chr1|37860696|37860697|-	710.5	878	chr1|37862086|37862087|-	120.5	261	-0.806544	shorten	1.38419e-06	4.34846e-06
ENSG00000131848.10|ZSCAN5A|protein_coding	chr19|56221311|56221312|-	59.5	59.5	chr19|56280599|56280600|-	92	263	-1.51367	shorten	1.41241e-06	4.43465e-06
ENSG00000165861.14|ZFYVE1|protein_coding	chr14|72969451|72969452|-	223	221	chr14|72970877|72970878|-	30	86	-1.53392	shorten	1.43565e-06	4.50264e-06
ENSG00000119866.22|BCL11A|protein_coding	chr2|60452158|60452159|-	423.5	673	chr2|60457196|60457197|-	210	182	0.879803	lengthen	2.21257e-07	4.6228e-06
ENSG00000167123.20|CERCAM|protein_coding	chr9|128439477|128439478|+	34.5	32	chr9|128437343|128437344|+	131	449	-1.9407	shorten	1.48424e-06	4.64992e-06
ENSG00000165672.7|PRDX3|protein_coding	chr10|119167703|119167704|-	230	144	chr10|119168124|119168125|-	49	81.5	-1.40995	shorten	1.50382e-06	4.70606e-06
ENSG00000102543.14|CDADC1|protein_coding	chr13|49293483|49293484|+	165	189.5	chr13|49267783|49267784|+	209.5	108	1.14776	lengthen	2.29713e-07	4.76444e-06
ENSG00000008083.14|JARID2|protein_coding	chr6|15522020|15522021|+	520.5	542.5	chr6|15521630|15521631|+	292.5	478	-0.639992	shorten	1.58378e-06	4.95355e-06
ENSG00000108175.19|ZMIZ1|protein_coding	chr10|79316516|79316517|+	130.5	107.5	chr10|79316377|79316378|+	399	655.5	-0.994312	shorten	1.62278e-06	5.06995e-06
ENSG00000164610.10|RP9|protein_coding	chr7|33094799|33094800|-	696.5	530.5	chr7|33095319|33095320|-	72	116.5	-1.20539	shorten	1.62914e-06	5.08702e-06
ENSG00000175348.11|TMEM9B|protein_coding	chr11|8947509|8947510|-	173	227.5	chr11|8948057|8948058|-	93.5	257.5	-1.09336	shorten	1.63479e-06	5.10188e-06
ENSG00000187792.5|ZNF70|protein_coding	chr22|23738682|23738683|-	31.5	1.5	chr22|23741585|23741586|-	21	26	-9.55625	shorten	1.65934e-06	5.1728e-06
ENSG00000119698.12|PPP4R4|protein_coding	chr14|94279730|94279731|+	31	4	chr14|94227850|94227851|+	14.5	25.5	-9.10678	shorten	1.65918e-06	5.1728e-06
ENSG00000137601.18|NEK1|protein_coding	chr4|169393274|169393275|-	41	15.5	chr4|169393390|169393391|-	69	122.5	-2.28525	shorten	1.69253e-06	5.27337e-06
ENSG00000151353.15|TMEM18|protein_coding	chr2|667974|667975|-	275	33.5	chr2|669210|669211|-	1226	350.5	-1.23752	shorten	1.71929e-06	5.35088e-06
ENSG00000222011.9|FAM185A|protein_coding	chr7|102809219|102809220|+	48.5	30	chr7|102749738|102749739|+	20.5	61.5	-2.17061	shorten	1.72353e-06	5.36116e-06
ENSG00000266028.8|SRGAP2|protein_coding	chr1|206464433|206464434|+	287.5	357.5	chr1|206456157|206456158|+	699	529.5	0.699754	lengthen	2.59628e-07	5.36532e-06
ENSG00000088888.18|MAVS|protein_coding	chr20|3876113|3876114|+	152.5	112.5	chr20|3875450|3875451|+	434	613.5	-0.914046	shorten	1.72934e-06	5.37628e-06
ENSG00000089022.15|MAPKAPK5|protein_coding	chr12|111893348|111893349|+	150	74	chr12|111893157|111893158|+	280.5	296	-1.08153	shorten	1.79496e-06	5.5742e-06
ENSG00000114439.19|BBX|protein_coding	chr3|107811322|107811323|+	52.5	42.5	chr3|107809094|107809095|+	40	118	-1.87142	shorten	1.80262e-06	5.59493e-06
ENSG00000067113.17|PLPP1|protein_coding	chr5|55424856|55424857|-	83.5	21	chr5|55424934|55424935|-	152	127.5	-1.74863	shorten	1.81932e-06	5.64368e-06
ENSG00000147654.16|EBAG9|protein_coding	chr8|109565157|109565158|+	146	53	chr8|109564964|109564965|+	263.5	223	-1.22684	shorten	1.82199e-06	5.64887e-06
ENSG00000125633.11|CCDC93|protein_coding	chr2|117915572|117915573|-	235	165.5	chr2|117919593|117919594|-	33.5	70	-1.60688	shorten	1.83356e-06	5.68164e-06
ENSG00000102225.17|CDK16|protein_coding	chrX|47229992|47229993|+	92	182	chrX|47228989|47228990|+	732.5	729	1.00516	lengthen	2.77967e-07	5.7235e-06
ENSG00000123552.18|USP45|protein_coding	chr6|99432439|99432440|-	68.5	77.5	chr6|99482261|99482262|-	123.5	41.5	1.74306	lengthen	2.80452e-07	5.75383e-06
ENSG00000158636.17|EMSY|protein_coding	chr11|76552892|76552893|+	49	52	chr11|76550696|76550697|+	39	145.5	-1.82544	shorten	1.90882e-06	5.91163e-06
ENSG00000130449.6|ZSWIM6|protein_coding	chr5|61546170|61546171|+	29.5	49	chr5|61544474|61544475|+	17	139	-2.36091	shorten	1.94993e-06	6.03566e-06
ENSG00000162813.18|BPNT1|protein_coding	chr1|220057483|220057484|-	74.5	31	chr1|220058845|220058846|-	27.5	51	-2.27419	shorten	1.96975e-06	6.09368e-06
ENSG00000118922.19|KLF12|protein_coding	chr13|73686021|73686022|-	116	77	chr13|73694286|73694287|-	75	130.5	-1.45004	shorten	1.99218e-06	6.15973e-06
ENSG00000153982.11|GDPD1|protein_coding	chr17|59276463|59276464|+	20	2.5	chr17|59275242|59275243|+	6.5	20.5	-4.9585	shorten	1.9954e-06	6.16631e-06
ENSG00000166479.10|TMX3|protein_coding	chr18|68673689|68673690|-	630.5	705	chr18|68674732|68674733|-	408	284.5	0.695032	lengthen	3.0278e-07	6.18957e-06
ENSG00000183688.4|RFLNB|protein_coding	chr17|439980|439981|-	109.5	190	chr17|442988|442989|-	8.5	69	-2.20824	shorten	2.05598e-06	6.35006e-06
ENSG00000145414.9|NAF1|protein_coding	chr4|163124577|163124578|-	319	183.5	chr4|163128672|163128673|-	360	360.5	-0.800167	shorten	2.07466e-06	6.40429e-06
ENSG00000126773.13|PCNX4|protein_coding	chr14|60143391|60143392|+	127.5	47.5	chr14|60111155|60111156|+	251	226	-1.76314	shorten	2.08399e-06	6.4296e-06
ENSG00000183340.7|JRKL|protein_coding	chr11|96394034|96394035|+	12.5	5.5	chr11|96392213|96392214|+	8.5	69.5	-4.28666	shorten	2.12185e-06	6.54285e-06
ENSG00000075975.17|MKRN2|protein_coding	chr3|12583697|12583698|+	328.5	334	chr3|12582453|12582454|+	42.5	105	-1.27768	shorten	2.14033e-06	6.59624e-06
ENSG00000104331.9|BPNT2|protein_coding	chr8|56962708|56962709|-	233.5	344	chr8|56963241|56963242|-	119	328.5	-0.922261	shorten	2.16558e-06	6.67046e-06
ENSG00000162695.12|SLC30A7|protein_coding	chr1|100981755|100981756|+	43.5	30.5	chr1|100976488|100976489|+	41	111.5	-1.95584	shorten	2.19153e-06	6.74675e-06
ENSG00000130193.8|THEM6|protein_coding	chr8|142736924|142736925|+	603	327.5	chr8|142729228|142729229|+	103	114.5	-0.974767	shorten	2.21112e-06	6.80334e-06
ENSG00000091127.14|PUS7|protein_coding	chr7|105456553|105456554|-	159	53.5	chr7|105457661|105457662|-	76	74	-1.54844	shorten	2.21619e-06	6.81526e-06
ENSG00000128578.10|STRIP2|protein_coding	chr7|129488393|129488394|+	67	34.5	chr7|129483123|129483124|+	6.5	26	-2.87615	shorten	2.22448e-06	6.83705e-06
ENSG00000119899.13|SLC17A5|protein_coding	chr6|73593379|73593380|-	25.5	20.5	chr6|73595050|73595051|-	4	38	-3.58682	shorten	2.27881e-06	7.00026e-06
ENSG00000078177.15|N4BP2|protein_coding	chr4|40158248|40158249|+	18.5	5.5	chr4|40154260|40154261|+	1.5	22	-5.65541	shorten	2.28131e-06	7.00414e-06
ENSG00000170473.17|PYM1|protein_coding	chr12|55901413|55901414|-	109.5	103	chr12|55913826|55913827|-	83	20.5	2.07416	lengthen	3.54804e-07	7.22707e-06
ENSG00000175727.15|MLXIP|protein_coding	chr12|122147339|122147340|+	599	747	chr12|122143818|122143819|+	196.5	131	0.904479	lengthen	3.57932e-07	7.26474e-06
ENSG00000182504.12|CEP97|protein_coding	chr3|101770560|101770561|+	301	189	chr3|101767337|101767338|+	81.5	114	-1.13779	shorten	2.36874e-06	7.26864e-06
ENSG00000175390.15|EIF3F|protein_coding	chr11|7998159|7998160|+	34.5	6	chr11|7996174|7996175|+	33.5	49	-3.32574	shorten	2.46548e-06	7.55327e-06
ENSG00000088833.18|NSFL1C|protein_coding	chr20|1442169|1442170|-	273.5	141	chr20|1443507|1443508|-	453.5	412.5	-0.842542	shorten	2.4651e-06	7.55327e-06
ENSG00000180035.13|ZNF48|protein_coding	chr16|30400106|30400107|+	163.5	90.5	chr16|30399401|30399402|+	233	265	-0.97688	shorten	2.4812e-06	7.59735e-06
ENSG00000145780.8|FEM1C|protein_coding	chr5|115520910|115520911|-	267.5	188.5	chr5|115522744|115522745|-	33.5	68.5	-1.57406	shorten	2.51716e-06	7.7033e-06
ENSG00000090905.19|TNRC6A|protein_coding	chr16|24826213|24826214|+	601.5	646	chr16|24825455|24825456|+	339	547.5	-0.592886	shorten	2.54948e-06	7.798e-06
ENSG00000120798.17|NR2C1|protein_coding	chr12|95021894|95021895|-	560	691	chr12|95030409|95030410|-	131.5	75.5	1.10514	lengthen	3.9366e-07	7.96147e-06
ENSG00000198873.12|GRK5|protein_coding	chr10|119455615|119455616|+	92	172	chr10|119455410|119455411|+	48.5	228.5	-1.39116	shorten	2.64197e-06	8.07654e-06
ENSG00000104413.18|ESRP1|protein_coding	chr8|94707463|94707464|+	108	32	chr8|94706442|94706443|+	13	24.5	-2.67664	shorten	2.65596e-06	8.11496e-06
ENSG00000175354.20|PTPN2|protein_coding	chr18|12785477|12785478|-	706	339	chr18|12793255|12793256|-	172.5	32	1.47733	lengthen	4.05103e-07	8.16383e-06
ENSG00000172239.14|PAIP1|protein_coding	chr5|43526269|43526270|-	79	32	chr5|43527100|43527101|-	14.5	31.5	-2.25254	shorten	2.69317e-06	8.22422e-06
ENSG00000121297.8|TSHZ3|protein_coding	chr19|31274948|31274949|-	127	55	chr19|31276096|31276097|-	15	31.5	-2.41423	shorten	2.70445e-06	8.25424e-06
ENSG00000172081.14|MOB3A|protein_coding	chr19|2071046|2071047|-	162.5	159	chr19|2072474|2072475|-	42	6.5	2.91043	lengthen	4.18733e-07	8.40869e-06
ENSG00000101181.18|MTG2|protein_coding	chr20|62203561|62203562|+	317	302.5	chr20|62201165|62201166|+	70	141.5	-1.0698	shorten	2.78609e-06	8.49429e-06
ENSG00000154229.12|PRKCA|protein_coding	chr17|66810741|66810742|+	1473.5	1190	chr17|66805315|66805316|+	212	270.5	-0.661233	shorten	2.78609e-06	8.49429e-06
ENSG00000137364.5|TPMT|protein_coding	chr6|18129712|18129713|-	76.5	102	chr6|18130630|18130631|-	17	87	-2.07746	shorten	2.78862e-06	8.49744e-06
ENSG00000164117.14|FBXO8|protein_coding	chr4|174236660|174236661|-	22.5	44	chr4|174236971|174236972|-	36	8	3.27832	lengthen	4.29843e-07	8.6014e-06
ENSG00000148634.16|HERC4|protein_coding	chr10|67922484|67922485|-	95	125	chr10|67922689|67922690|-	24.5	102.5	-1.60912	shorten	2.84811e-06	8.67407e-06
ENSG00000149311.21|ATM|protein_coding	chr11|108367506|108367507|+	18	31.5	chr11|108229356|108229357|+	216	77.5	2.39446	lengthen	4.45738e-07	8.85709e-06
ENSG00000163904.13|SENP2|protein_coding	chr3|185633549|185633550|+	95.5	48	chr3|185631087|185631088|+	114.5	151.5	-1.39022	shorten	2.93528e-06	8.93476e-06
ENSG00000111325.16|OGFOD2|protein_coding	chr12|122979448|122979449|+	69.5	70.5	chr12|122975510|122975511|+	13.5	62.5	-2.18299	shorten	3.02955e-06	9.21185e-06
ENSG00000179008.9|C14orf39|protein_coding	chr14|60435956|60435957|-	57.5	80.5	chr14|60471286|60471287|-	44	10.5	2.74631	lengthen	4.6863e-07	9.27953e-06
ENSG00000076641.4|PAG1|protein_coding	chr8|80971242|80971243|-	68.5	34.5	chr8|80972113|80972114|-	50.5	87	-1.78095	shorten	3.15847e-06	9.59872e-06
ENSG00000052723.12|SIKE1|protein_coding	chr1|114774138|114774139|-	234	856.5	chr1|114779109|114779110|-	497.5	1168.5	0.635504	lengthen	4.95754e-07	9.78254e-06
ENSG00000133641.18|RLIG1|protein_coding	chr12|88050158|88050159|+	343	189.5	chr12|88048447|88048448|+	65	85	-1.22669	shorten	3.27756e-06	9.95532e-06
ENSG00000170634.13|ACYP2|protein_coding	chr2|54305142|54305143|+	36	16	chr2|53973756|53973757|+	23.5	60	-2.61205	shorten	3.41887e-06	1.03734e-05
ENSG00000006125.18|AP2B1|protein_coding	chr17|35724085|35724086|+	405	370	chr17|35660116|35660117|+	151	243.5	-0.813955	shorten	3.42578e-06	1.03888e-05
ENSG00000078269.15|SYNJ2|protein_coding	chr6|158099172|158099173|+	282	151	chr6|158030929|158030930|+	136.5	148.5	-1.02412	shorten	3.44287e-06	1.04296e-05
ENSG00000135336.16|ORC3|protein_coding	chr6|87667445|87667446|+	636.5	365.5	chr6|87595441|87595442|+	187	47	1.22618	lengthen	5.31695e-07	1.04554e-05
ENSG00000133640.20|LRRIQ1|protein_coding	chr12|85066899|85066900|+	8.5	3	chr12|85055925|85055926|+	2.5	45	-16.0032	shorten	3.46805e-06	1.05002e-05
ENSG00000106617.16|PRKAG2|protein_coding	chr7|151556519|151556520|-	20	14	chr7|151556938|151556939|-	19.5	99	-3.00008	shorten	3.56493e-06	1.07821e-05
ENSG00000064726.10|BTBD1|protein_coding	chr15|83016419|83016420|-	59.5	62.5	chr15|83017990|83017991|-	20	81	-1.94356	shorten	3.66617e-06	1.10824e-05
ENSG00000168615.13|ADAM9|protein_coding	chr8|39105257|39105258|+	15.5	5	chr8|39103902|39103903|+	6.5	33.5	-3.93404	shorten	3.71155e-06	1.12136e-05
ENSG00000100027.17|YPEL1|protein_coding	chr22|21697546|21697547|-	275	85.5	chr22|21701055|21701056|-	92.5	71.5	-1.32897	shorten	3.7312e-06	1.12669e-05
ENSG00000119801.13|YPEL5|protein_coding	chr2|30160531|30160532|+	209	263	chr2|30159549|30159550|+	297	634	-0.765626	shorten	3.76252e-06	1.13555e-05
ENSG00000103642.12|LACTB|protein_coding	chr15|63141905|63141906|+	21	99	chr15|63131465|63131466|+	21.5	13	2.97071	lengthen	5.83749e-07	1.13611e-05
ENSG00000186951.17|PPARA|protein_coding	chr22|46243754|46243755|+	377	196.5	chr22|46222443|46222444|+	45	62	-1.41859	shorten	3.8736e-06	1.16845e-05
ENSG00000131368.9|MRPS25|protein_coding	chr3|15050839|15050840|-	150	59.5	chr3|15052208|15052209|-	340	292	-1.11577	shorten	3.89138e-06	1.17289e-05
ENSG00000088538.13|DOCK3|protein_coding	chr3|51384190|51384191|+	71.5	40	chr3|51383897|51383898|+	52.5	93.5	-1.65987	shorten	3.94723e-06	1.18877e-05
ENSG00000140853.17|NLRC5|protein_coding	chr16|57083518|57083519|+	169.5	355	chr16|57062002|57062003|+	266.5	301	0.871044	lengthen	6.14405e-07	1.19169e-05
ENSG00000164604.14|GPR85|protein_coding	chr7|113082288|113082289|-	42	61	chr7|113084791|113084792|-	3.5	49.5	-3.61577	shorten	4.06945e-06	1.22493e-05
ENSG00000081181.8|ARG2|protein_coding	chr14|67651716|67651717|+	63.5	120.5	chr14|67651183|67651184|+	585	491.5	1.16422	lengthen	6.35602e-07	1.22861e-05
ENSG00000113282.14|CLINT1|protein_coding	chr5|157786403|157786404|-	38	45.5	chr5|157787303|157787304|-	18.5	98.5	-2.21508	shorten	4.09358e-06	1.23154e-05
ENSG00000183513.9|COA5|protein_coding	chr2|98599402|98599403|-	168.5	54	chr2|98600566|98600567|-	35.5	41	-1.82133	shorten	4.1062e-06	1.23468e-05
ENSG00000163689.21|CFAP20DC|protein_coding	chr3|58742015|58742016|-	68.5	39	chr3|58753720|58753721|-	10	33.5	-2.52711	shorten	4.18689e-06	1.25828e-05
ENSG00000115183.15|TANC1|protein_coding	chr2|159231097|159231098|+	1	16.5	chr2|159091802|159091803|+	28.5	8.5	16.2549	lengthen	6.70863e-07	1.28801e-05
ENSG00000162415.7|ZSWIM5|protein_coding	chr1|45016399|45016400|-	20.5	65.5	chr1|45204306|45204307|-	17.5	4.5	3.66627	lengthen	6.74396e-07	1.29044e-05
ENSG00000105939.14|ZC3HAV1|protein_coding	chr7|139043521|139043522|-	477.5	879.5	chr7|139060341|139060342|-	120	109	1.0364	lengthen	6.83442e-07	1.30336e-05
ENSG00000181544.16|FANCB|protein_coding	chrX|14843406|14843407|-	24	19	chrX|14862980|14862981|-	37	0	14.9811	lengthen	6.90586e-07	1.31258e-05
ENSG00000198885.10|ITPRIPL1|protein_coding	chr2|96330505|96330506|+	369.5	84.5	chr2|96328865|96328866|+	88.5	53	-1.31521	shorten	4.63061e-06	1.3909e-05
ENSG00000102893.18|PHKB|protein_coding	chr16|47699996|47699997|+	560.5	655.5	chr16|47699739|47699740|+	147.5	290	-0.76062	shorten	4.8415e-06	1.45271e-05
ENSG00000166801.17|FAM111A|protein_coding	chr11|59155033|59155034|+	640	379.5	chr11|59152716|59152717|+	51.5	73	-1.25368	shorten	5.09829e-06	1.52895e-05
ENSG00000013375.17|PGM3|protein_coding	chr6|83164879|83164880|-	54.5	45	chr6|83165480|83165481|-	33.5	100.5	-1.90633	shorten	5.14611e-06	1.54248e-05
ENSG00000122870.12|BICC1|protein_coding	chr10|58831421|58831422|+	102	144	chr10|58831245|58831246|+	5.5	49	-2.98772	shorten	5.41281e-06	1.62156e-05
ENSG00000241058.4|NSUN6|protein_coding	chr10|18545561|18545562|-	98	79.5	chr10|18545893|18545894|-	18.5	56	-2.02669	shorten	5.42083e-06	1.62311e-05
ENSG00000132842.15|AP3B1|protein_coding	chr5|78002328|78002329|-	49.5	71	chr5|78083304|78083305|-	33.5	6	3.1852	lengthen	8.61104e-07	1.63122e-05
ENSG00000160293.17|VAV2|protein_coding	chr9|133761894|133761895|-	110	172.5	chr9|133762218|133762219|-	113	69	1.36349	lengthen	8.75749e-07	1.65345e-05
ENSG00000125629.16|INSIG2|protein_coding	chr2|118110995|118110996|+	67	41	chr2|118108589|118108590|+	27	63	-1.92073	shorten	5.61075e-06	1.67909e-05
ENSG00000141084.12|RANBP10|protein_coding	chr16|67723070|67723071|-	93	90.5	chr16|67725474|67725475|-	75.5	180.5	-1.31084	shorten	5.83698e-06	1.74495e-05
ENSG00000174989.13|FBXW8|protein_coding	chr12|117032496|117032497|+	157	41	chr12|117029414|117029415|+	32.5	33	-2.03239	shorten	5.85221e-06	1.74859e-05
ENSG00000153094.25|BCL2L11|protein_coding	chr2|111168443|111168444|+	362.5	278	chr2|111164629|111164630|+	47	86.5	-1.26891	shorten	5.95741e-06	1.77908e-05
ENSG00000135686.13|KLHL36|protein_coding	chr16|84667683|84667684|+	50	41.5	chr16|84662308|84662309|+	109	265.5	-1.56039	shorten	6.18045e-06	1.84279e-05
ENSG00000198015.14|MRPL42|protein_coding	chr12|93502654|93502655|+	618.5	464	chr12|93501341|93501342|+	222.5	269.5	-0.698026	shorten	6.33016e-06	1.88446e-05
ENSG00000107902.14|LHPP|protein_coding	chr10|124614139|124614140|+	322	192.5	chr10|124498513|124498514|+	238.5	249.5	-0.837332	shorten	6.39741e-06	1.90348e-05
ENSG00000168952.16|STXBP6|protein_coding	chr14|24809659|24809660|-	25	7	chr14|24812492|24812493|-	88.5	156	-2.6586	shorten	6.41932e-06	1.909e-05
ENSG00000152404.16|CWF19L2|protein_coding	chr11|107326363|107326364|-	128.5	127.5	chr11|107454496|107454497|-	12.5	50.5	-2.76315	shorten	6.51935e-06	1.93773e-05
ENSG00000198799.12|LRIG2|protein_coding	chr1|113132258|113132259|+	55.5	22	chr1|113125200|113125201|+	30.5	52	-2.2996	shorten	6.79432e-06	2.01735e-05
ENSG00000130935.10|NOL11|protein_coding	chr17|67744201|67744202|+	522	298.5	chr17|67744149|67744150|+	619	532.5	-0.606065	shorten	7.00766e-06	2.07961e-05
ENSG00000112685.14|EXOC2|protein_coding	chr6|485155|485156|-	727	523	chr6|486102|486103|-	318.5	349	-0.626853	shorten	7.14043e-06	2.1179e-05
ENSG00000089123.16|TASP1|protein_coding	chr20|13389393|13389394|-	260.5	216.5	chr20|13389848|13389849|-	28	66	-1.43145	shorten	7.37477e-06	2.18399e-05
ENSG00000182405.6|PGBD4|protein_coding	chr15|34107650|34107651|+	30	10.5	chr15|34104300|34104301|+	10	29.5	-3.19594	shorten	7.4374e-06	2.20139e-05
ENSG00000165055.16|METTL2B|protein_coding	chr7|128505314|128505315|+	159.5	95	chr7|128502922|128502923|+	39	65.5	-1.47155	shorten	7.56481e-06	2.23794e-05
ENSG00000138083.5|SIX3|protein_coding	chr2|44946069|44946070|+	47.5	7.5	chr2|44945092|44945093|+	1.5	10.5	-5.51307	shorten	7.58214e-06	2.2419e-05
ENSG00000130844.19|ZNF331|protein_coding	chr19|53580268|53580269|+	44	19.5	chr19|53578077|53578078|+	22.5	50	-2.43684	shorten	7.6966e-06	2.27456e-05
ENSG00000046604.14|DSG2|protein_coding	chr18|31549004|31549005|+	50.5	41	chr18|31547304|31547305|+	19	66	-2.16107	shorten	7.70074e-06	2.2746e-05
ENSG00000177663.15|IL17RA|protein_coding	chr22|17115691|17115692|+	221.5	256	chr22|17112744|17112745|+	67.5	164.5	-1.07848	shorten	7.75956e-06	2.29078e-05
ENSG00000123595.8|RAB9A|protein_coding	chrX|13709811|13709812|+	335	266	chrX|13709661|13709662|+	43.5	84.5	-1.29319	shorten	7.97512e-06	2.3532e-05
ENSG00000102763.18|VWA8|protein_coding	chr13|41566836|41566837|-	232.5	240.5	chr13|41719338|41719339|-	64.5	19	1.91147	lengthen	1.2644e-06	2.35592e-05
ENSG00000108439.11|PNPO|protein_coding	chr17|47949301|47949302|+	426.5	303.5	chr17|47948273|47948274|+	133.5	174	-0.904391	shorten	7.98988e-06	2.35633e-05
ENSG00000142556.19|ZNF614|protein_coding	chr19|52013324|52013325|-	137.5	71.5	chr19|52015568|52015569|-	8.5	25	-2.5542	shorten	8.04283e-06	2.37072e-05
ENSG00000177302.16|TOP3A|protein_coding	chr17|18271430|18271431|-	176.5	99.5	chr17|18274229|18274230|-	332.5	356	-0.949029	shorten	8.10092e-06	2.3866e-05
ENSG00000162174.12|ASRGL1|protein_coding	chr11|62393409|62393410|+	168.5	110.5	chr11|62357200|62357201|+	461.5	550.5	-0.825748	shorten	8.24667e-06	2.42702e-05
ENSG00000144445.17|KANSL1L|protein_coding	chr2|210096306|210096307|-	18.5	3.5	chr2|210141185|210141186|-	2.5	16	-5.41247	shorten	8.32191e-06	2.4479e-05
ENSG00000174442.12|ZWILCH|protein_coding	chr15|66550127|66550128|+	27.5	5	chr15|66548869|66548870|+	36.5	53	-3.23017	shorten	8.37358e-06	2.46182e-05
ENSG00000073417.15|PDE8A|protein_coding	chr15|85139139|85139140|+	27.5	20	chr15|85138424|85138425|+	40	130	-2.19954	shorten	8.65338e-06	2.54145e-05
ENSG00000184083.12|FAM120C|protein_coding	chrX|54173791|54173792|-	66.5	48.5	chrX|54173838|54173839|-	51	111.5	-1.58518	shorten	8.71063e-06	2.55695e-05
ENSG00000165185.15|KIAA1958|protein_coding	chr9|112665298|112665299|+	160	145	chr9|112629834|112629835|+	217	88	1.1744	lengthen	1.41133e-06	2.6211e-05
ENSG00000179841.8|AKAP5|protein_coding	chr14|64472897|64472898|+	21	0	chr14|64471737|64471738|+	12.5	15.5	-14.6047	shorten	9.08625e-06	2.66034e-05
ENSG00000165646.14|SLC18A2|protein_coding	chr10|117279429|117279430|+	147.5	121	chr10|117277530|117277531|+	7.5	34	-2.50538	shorten	9.10879e-06	2.66556e-05
ENSG00000076321.11|KLHL20|protein_coding	chr1|173786817|173786818|+	21.5	21.5	chr1|173785845|173785846|+	19	107	-2.52456	shorten	9.17385e-06	2.68322e-05
ENSG00000132604.11|TERF2|protein_coding	chr16|69362884|69362885|-	76.5	35.5	chr16|69384212|69384213|-	4.5	19	-3.27921	shorten	9.25883e-06	2.70668e-05
ENSG00000182621.19|PLCB1|protein_coding	chr20|8792787|8792788|+	30	31.5	chr20|8651517|8651518|+	7.5	56	-2.85777	shorten	9.4959e-06	2.77456e-05
ENSG00000132406.12|TMEM128|protein_coding	chr4|4235541|4235542|-	341.5	217	chr4|4235970|4235971|-	54.5	80.5	-1.21401	shorten	9.70855e-06	2.83524e-05
ENSG00000138814.17|PPP3CA|protein_coding	chr4|101023428|101023429|-	79	237.5	chr4|101024328|101024329|-	149	204	1.15234	lengthen	1.56856e-06	2.90362e-05
ENSG00000147316.15|MCPH1|protein_coding	chr8|6643620|6643621|+	106.5	111.5	chr8|6447400|6447401|+	90.5	30.5	1.63575	lengthen	1.57473e-06	2.90557e-05
ENSG00000156172.6|CFAP418|protein_coding	chr8|95243175|95243176|-	25	6.5	chr8|95247003|95247004|-	10.5	27	-3.32711	shorten	1.00893e-05	2.94491e-05
ENSG00000150455.15|TIRAP|protein_coding	chr11|126302876|126302877|+	23	8	chr11|126294681|126294682|+	26.5	65	-2.69837	shorten	1.01202e-05	2.95241e-05
ENSG00000137494.14|ANKRD42|protein_coding	chr11|83256097|83256098|+	13.5	47.5	chr11|83215198|83215199|+	113.5	87	2.20032	lengthen	1.63969e-06	3.01566e-05
ENSG00000141428.17|C18orf21|protein_coding	chr18|35979276|35979277|+	242.5	191	chr18|35979095|35979096|+	175	250.5	-0.863828	shorten	1.06905e-05	3.11399e-05
ENSG00000117139.18|KDM5B|protein_coding	chr1|202727404|202727405|-	523	957	chr1|202728424|202728425|-	171.5	489	-0.634953	shorten	1.07714e-05	3.13597e-05
ENSG00000122008.16|POLK|protein_coding	chr5|75599741|75599742|+	26	19.5	chr5|75598037|75598038|+	36.5	129	-2.81395	shorten	1.10236e-05	3.2061e-05
ENSG00000117602.13|RCAN3|protein_coding	chr1|24541038|24541039|+	208.5	278	chr1|24537013|24537014|+	209	144.5	0.972943	lengthen	1.80367e-06	3.30654e-05
ENSG00000153814.13|JAZF1|protein_coding	chr7|27830575|27830576|-	10	9	chr7|27832664|27832665|-	2	49	-4.73531	shorten	1.14379e-05	3.3232e-05
ENSG00000188312.15|CENPP|protein_coding	chr9|92613355|92613356|+	65.5	56.5	chr9|92435875|92435876|+	46	5	2.98434	lengthen	1.84706e-06	3.36437e-05
ENSG00000165409.18|TSHR|protein_coding	chr14|81146291|81146292|+	224	50	chr14|81108938|81108939|+	267	131.5	-1.17952	shorten	1.15866e-05	3.36469e-05
ENSG00000136643.12|RPS6KC1|protein_coding	chr1|213274772|213274773|+	19.5	6	chr1|213273463|213273464|+	64	138	-3.00566	shorten	1.20203e-05	3.48882e-05
ENSG00000137941.17|TTLL7|protein_coding	chr1|83865724|83865725|-	33.5	37	chr1|83869704|83869705|-	9	57	-2.63589	shorten	1.20707e-05	3.50169e-05
ENSG00000138346.16|DNA2|protein_coding	chr10|68414064|68414065|-	143	96.5	chr10|68435823|68435824|-	96	18	1.8812	lengthen	1.93562e-06	3.51441e-05
ENSG00000095787.26|WAC|protein_coding	chr10|28623009|28623010|+	94	35	chr10|28620991|28620992|+	256.5	235.5	-1.39788	shorten	1.21553e-05	3.52261e-05
ENSG00000146426.19|TIAM2|protein_coding	chr6|154964292|154964293|+	5.5	14	chr6|154842117|154842118|+	25	1	10.4168	lengthen	1.99958e-06	3.61899e-05
ENSG00000165655.17|ZNF503|protein_coding	chr10|75397849|75397850|-	99	71.5	chr10|75398264|75398265|-	15	43.5	-2.1644	shorten	1.25575e-05	3.63734e-05
ENSG00000011523.15|CEP68|protein_coding	chr2|65087002|65087003|+	39.5	23	chr2|65083836|65083837|+	25.5	66	-2.21084	shorten	1.26702e-05	3.66809e-05
ENSG00000128791.12|TWSG1|protein_coding	chr18|9402418|9402419|+	51	56	chr18|9399579|9399580|+	3	31.5	-3.22746	shorten	1.27662e-05	3.69402e-05
ENSG00000118620.13|ZNF430|protein_coding	chr19|21060045|21060046|+	119	130.5	chr19|21056882|21056883|+	11.5	51.5	-2.00701	shorten	1.31574e-05	3.80333e-05
ENSG00000113966.11|ARL6|protein_coding	chr3|97801106|97801107|+	75.5	59	chr3|97800676|97800677|+	63	9	2.60066	lengthen	2.17793e-06	3.92926e-05
ENSG00000099949.22|LZTR1|protein_coding	chr22|21003262|21003263|+	35	89.5	chr22|20999028|20999029|+	188	174	1.5464	lengthen	2.18648e-06	3.93221e-05
ENSG00000119661.15|DNAL1|protein_coding	chr14|73703724|73703725|+	14.5	5.5	chr14|73696019|73696020|+	10	52	-4.4818	shorten	1.38025e-05	3.98576e-05
ENSG00000135828.11|RNASEL|protein_coding	chr1|182573634|182573635|-	151	95	chr1|182574173|182574174|-	27	53	-1.71571	shorten	1.38009e-05	3.98576e-05
ENSG00000166965.13|RCCD1|protein_coding	chr15|90963122|90963123|+	136.5	35	chr15|90962222|90962223|+	177.5	116.5	-1.35119	shorten	1.38387e-05	3.99417e-05
ENSG00000145916.19|RMND5B|protein_coding	chr5|178150564|178150565|+	58.5	55	chr5|178148564|178148565|+	244.5	79	1.51649	lengthen	2.26811e-06	4.05336e-05
ENSG00000122694.16|GLIPR2|protein_coding	chr9|36163903|36163904|+	558.5	367	chr9|36162973|36162974|+	147	41.5	1.25096	lengthen	2.27743e-06	4.05725e-05
ENSG00000127249.15|ATP13A4|protein_coding	chr3|193402081|193402082|-	15.5	25.5	chr3|193590199|193590200|-	6	85.5	-3.31008	shorten	1.47333e-05	4.24806e-05
ENSG00000120616.16|EPC1|protein_coding	chr10|32267759|32267760|-	388	309.5	chr10|32268569|32268570|-	38	73.5	-1.27808	shorten	1.47756e-05	4.25809e-05
ENSG00000084676.16|NCOA1|protein_coding	chr2|24770589|24770590|+	153	102	chr2|24769242|24769243|+	78	117.5	-1.16137	shorten	1.50979e-05	4.34437e-05
ENSG00000085382.12|HACE1|protein_coding	chr6|104724829|104724830|-	23.5	3.5	chr6|104728921|104728922|-	34	51.5	-3.18927	shorten	1.51954e-05	4.3702e-05
ENSG00000008294.22|SPAG9|protein_coding	chr17|50962174|50962175|-	300.5	189	chr17|50965623|50965624|-	39	63	-1.36538	shorten	1.55923e-05	4.4821e-05
ENSG00000155158.20|TTC39B|protein_coding	chr9|15171392|15171393|-	38	137.5	chr9|15305571|15305572|-	85.5	107.5	1.81812	lengthen	2.55191e-06	4.53204e-05
ENSG00000165410.15|CFL2|protein_coding	chr14|34710443|34710444|-	45	17.5	chr14|34712013|34712014|-	136.5	187	-2.00817	shorten	1.58118e-05	4.54289e-05
ENSG00000137413.17|TAF8|protein_coding	chr6|42083271|42083272|+	162	55	chr6|42080900|42080901|+	88.5	75.5	-1.36085	shorten	1.59571e-05	4.58233e-05
ENSG00000198890.9|PRMT6|protein_coding	chr1|107059291|107059292|+	255.5	92	chr1|107059029|107059030|+	82.5	69.5	-1.10449	shorten	1.63119e-05	4.68185e-05
ENSG00000116819.9|TFAP2E|protein_coding	chr1|35595589|35595590|+	33.5	25.5	chr1|35595323|35595324|+	25.5	85	-2.20907	shorten	1.63922e-05	4.70015e-05
ENSG00000141098.13|GFOD2|protein_coding	chr16|67674533|67674534|-	171.5	293	chr16|67680739|67680740|-	51.5	28	1.66401	lengthen	2.70608e-06	4.77597e-05
ENSG00000181722.18|ZBTB20|protein_coding	chr3|114477869|114477870|-	0.5	14	chr3|115026068|115026069|-	22.5	7.5	10.2878	lengthen	2.78168e-06	4.8942e-05
ENSG00000197779.15|ZNF81|protein_coding	chrX|47934130|47934131|+	16.5	53.5	chrX|47925622|47925623|+	96.5	78.5	2.02733	lengthen	2.88279e-06	5.05644e-05
ENSG00000196510.14|ANAPC7|protein_coding	chr12|110373478|110373479|-	1287	799	chr12|110375475|110375476|-	385	148	0.692942	lengthen	2.91652e-06	5.08423e-05
ENSG00000127423.11|AUNIP|protein_coding	chr1|25831918|25831919|-	19	30	chr1|25834005|25834006|-	241.5	87.5	2.08303	lengthen	2.91046e-06	5.08423e-05
ENSG00000128513.16|POT1|protein_coding	chr7|124822386|124822387|-	63.5	116	chr7|124823921|124823922|-	34.5	170.5	-1.465	shorten	1.79017e-05	5.12262e-05
ENSG00000003400.16|CASP10|protein_coding	chr2|201221657|201221658|+	35	23.5	chr2|201220083|201220084|+	110	255	-1.79127	shorten	1.81268e-05	5.18443e-05
ENSG00000143344.16|RGL1|protein_coding	chr1|183928213|183928214|+	4	31.5	chr1|183721935|183721936|+	20.5	9.5	9.58563	lengthen	3.00384e-06	5.22043e-05
ENSG00000128607.14|KLHDC10|protein_coding	chr7|130135702|130135703|+	317	424	chr7|130130887|130130888|+	132.5	300.5	-0.804293	shorten	1.89121e-05	5.40088e-05
ENSG00000129515.20|SNX6|protein_coding	chr14|34562403|34562404|-	753	297.5	chr14|34562484|34562485|-	610	359	-0.58859	shorten	1.89093e-05	5.40088e-05
ENSG00000173715.19|C11orf80|protein_coding	chr11|66813334|66813335|+	27.5	7	chr11|66788117|66788118|+	42.5	66	-2.5812	shorten	1.8953e-05	5.40985e-05
ENSG00000203880.13|PCMTD2|protein_coding	chr20|64276224|64276225|+	139	77.5	chr20|64275649|64275650|+	344	374	-0.956141	shorten	1.92933e-05	5.50422e-05
ENSG00000137411.19|VARS2|protein_coding	chr6|30928621|30928622|+	177	80	chr6|30926455|30926456|+	820.5	669	-0.840182	shorten	1.9545e-05	5.5732e-05
ENSG00000170677.6|SOCS6|protein_coding	chr18|70330192|70330193|+	34.5	14.5	chr18|70327114|70327115|+	117.5	192	-1.96488	shorten	1.96133e-05	5.5871e-05
ENSG00000181027.11|FKRP|protein_coding	chr19|46758477|46758478|+	28	21.5	chr19|46748642|46748643|+	16.5	65.5	-2.37285	shorten	1.98158e-05	5.63988e-05
ENSG00000174606.14|ANGEL2|protein_coding	chr1|212992182|212992183|-	111.5	57.5	chr1|213006853|213006854|-	28.5	48.5	-1.69224	shorten	1.98185e-05	5.63988e-05
ENSG00000113456.20|RAD1|protein_coding	chr5|34907269|34907270|-	257	145	chr5|34908549|34908550|-	491.5	460.5	-0.733002	shorten	2.03275e-05	5.78183e-05
ENSG00000147133.17|TAF1|protein_coding	chrX|71466003|71466004|+	69	58.5	chrX|71464214|71464215|+	7.5	36.5	-2.51939	shorten	2.04176e-05	5.80455e-05
ENSG00000163382.13|NAXE|protein_coding	chr1|156594296|156594297|+	559	375.5	chr1|156594135|156594136|+	350	357	-0.601949	shorten	2.07243e-05	5.88882e-05
ENSG00000198612.11|COPS8|protein_coding	chr2|237098034|237098035|+	239.5	275	chr2|237097933|237097934|+	172.5	336.5	-0.726528	shorten	2.08289e-05	5.91558e-05
ENSG00000165264.11|NDUFB6|protein_coding	chr9|32553523|32553524|-	158	66.5	chr9|32553689|32553690|-	98	96	-1.20599	shorten	2.09729e-05	5.95349e-05
ENSG00000164190.19|NIPBL|protein_coding	chr5|37065502|37065503|+	565	692	chr5|37064473|37064474|+	224	161	0.768994	lengthen	3.51971e-06	6.09833e-05
ENSG00000129521.15|EGLN3|protein_coding	chr14|33924229|33924230|-	25.5	5	chr14|33949338|33949339|-	9	21	-9.07814	shorten	2.15476e-05	6.11359e-05
ENSG00000131773.15|KHDRBS3|protein_coding	chr8|135656512|135656513|+	122	56	chr8|135647197|135647198|+	207.5	207	-1.13953	shorten	2.19249e-05	6.21753e-05
ENSG00000117640.18|MTFR1L|protein_coding	chr1|25832929|25832930|+	686	959	chr1|25832285|25832286|+	91.5	221	-0.785801	shorten	2.29853e-05	6.50849e-05
ENSG00000175806.15|MSRA|protein_coding	chr8|10428879|10428880|+	87	48.5	chr8|10428362|10428363|+	14.5	33.5	-2.1362	shorten	2.32631e-05	6.58388e-05
ENSG00000014123.10|UFL1|protein_coding	chr6|96555272|96555273|+	191	135	chr6|96555212|96555213|+	45	78	-1.25661	shorten	2.35595e-05	6.66113e-05
ENSG00000173226.17|IQCB1|protein_coding	chr3|121769766|121769767|-	313.5	195.5	chr3|121770003|121770004|-	180	198	-0.780864	shorten	2.35562e-05	6.66113e-05
ENSG00000263528.8|IKBKE|protein_coding	chr1|206496888|206496889|+	174.5	242.5	chr1|206475133|206475134|+	29	102	-1.35233	shorten	2.38462e-05	6.73884e-05
ENSG00000107537.14|PHYH|protein_coding	chr10|13277799|13277800|-	195.5	114.5	chr10|13278038|13278039|-	84.5	106	-1.09679	shorten	2.40611e-05	6.79618e-05
[truncated: 836 more rows]

## Sheet: Table S7
Table S7. Peaks called from NUDT21 eCLIP-seq in J.gamma1 cells.
Chr	Start	End	Name	Length	Strand	Fold_Enrichment	Pvalue	FDR	Score
chr1	905660	905913	peak_1	254	.	1.38881	0.0468662	1	0.46
chr1	905962	906229	peak_2	268	.	1.1715	0.0468662	1	0.23
chr1	912921	913174	peak_3	254	.	1.38881	0.0468662	1	0.46
chr1	913397	913650	peak_4	254	.	1.1715	0.0468662	1	0.23
chr1	962375	962459	peak_5	85	.	2.36693	0.00432345	1	1.59
chr1	965630	965684	peak_6	55	.	2.7825	0.000137237	1	2.05
chr1	1033100	1033509	peak_7	410	.	1.1715	0.0468662	1	0.23
chr1	1042540	1042941	peak_8	402	.	1.1715	0.0468662	1	0.23
chr1	1043016	1043347	peak_9	332	.	1.1715	0.0468662	1	0.23
chr1	1047516	1047847	peak_10	332	.	1.60611	0.0468662	1	0.68
chr1	1053926	1054034	peak_11	109	.	1.60611	0.0468662	1	0.68
chr1	1081532	1081868	peak_12	337	.	1.1715	0.0468662	1	0.23
chr1	1082008	1082212	peak_13	205	.	2.15914	0.00432345	1	1.37
chr1	1132221	1132577	peak_14	357	.	1.1715	0.0468662	1	0.23
chr1	1313826	1313884	peak_15	59	.	1.66047	0.0343068	1	1.14
chr1	1355602	1356030	peak_16	429	.	1.1715	0.0468662	1	0.23
chr1	1387978	1388028	peak_17	51	.	2.57471	0.00432345	1	1.82
chr1	1390442	1390490	peak_18	49	.	2.26761	0.00942432	1	1.59
chr1	1437982	1438275	peak_19	294	.	1.1715	0.0468662	1	0.23
chr1	1439315	1439667	peak_20	353	.	1.1715	0.0468662	1	0.23
chr1	1439791	1440143	peak_21	353	.	1.1715	0.0468662	1	0.23
chr1	1477091	1477223	peak_22	133	.	1.1715	0.0468662	1	0.23
chr1	1477748	1477928	peak_23	181	.	1.1715	0.0468662	1	0.23
chr1	1484174	1484573	peak_24	400	.	1.38881	0.0468662	1	0.46
chr1	1485098	1485189	peak_25	92	.	1.1715	0.0468662	1	0.23
chr1	1489230	1489280	peak_26	51	.	1.60611	0.0468662	1	0.68
chr1	1614607	1614679	peak_27	73	.	1.38881	0.0468662	1	0.46
chr1	1621057	1621301	peak_28	245	.	1.38881	0.0468662	1	0.46
chr1	1637213	1637288	peak_29	76	.	1.1715	0.0468662	1	0.23
chr1	1637394	1637463	peak_30	70	.	2.7825	0.000137237	1	2.05
chr1	1664891	1665086	peak_31	196	.	1.38881	0.0468662	1	0.46
chr1	1729798	1730163	peak_32	366	.	1.1715	0.0468662	1	0.23
chr1	1732488	1732674	peak_33	187	.	1.82342	0.0468662	1	0.91
chr1	1734298	1734790	peak_34	493	.	1.1715	0.0468662	1	0.23
chr1	1734839	1735070	peak_35	232	.	1.1715	0.0468662	1	0.23
chr1	1735315	1735546	peak_36	232	.	1.1715	0.0468662	1	0.23
chr1	1761933	1761998	peak_37	66	.	3.09886	3.05056e-05	1	2.28
chr1	1774552	1774800	peak_38	249	.	1.38881	0.0468662	1	0.46
chr1	1825373	1825438	peak_39	66	.	3.32262	0.00102216	1	2.96
chr1	1919072	1919275	peak_40	204	.	1.1715	0.0468662	1	0.23
chr1	2185212	2185301	peak_41	90	.	1.1715	0.0468662	1	0.23
chr1	2185350	2185494	peak_42	145	.	1.1715	0.0468662	1	0.23
chr1	2303201	2303408	peak_43	208	.	1.38881	0.0468662	1	0.46
chr1	2335158	2335442	peak_44	285	.	1.1715	0.0468662	1	0.23
chr1	2341773	2342161	peak_45	389	.	1.38881	0.0468662	1	0.46
chr1	2382393	2382525	peak_46	133	.	1.1715	0.0468662	1	0.23
chr1	2520313	2520366	peak_47	54	.	1.38881	0.0468662	1	0.46
chr1	2520891	2521094	peak_48	204	.	1.1715	0.0468662	1	0.23
chr1	2912872	2912944	peak_49	73	.	1.1715	0.0468662	1	0.23
chr1	3638658	3638755	peak_50	98	.	1.38881	0.0468662	1	0.46
chr1	3650029	3650142	peak_51	114	.	1.1715	0.0468662	1	0.23
chr1	3651382	3651683	peak_52	302	.	1.1715	0.0468662	1	0.23
chr1	3737141	3737292	peak_53	152	.	1.1715	0.0468662	1	0.23
chr1	3737341	3737683	peak_54	343	.	1.38881	0.0468662	1	0.46
chr1	3833906	3834024	peak_55	119	.	1.38881	0.0468662	1	0.46
chr1	3834985	3835032	peak_56	48	.	2.36693	0.00432345	1	1.59
chr1	3839652	3839699	peak_57	48	.	2.6442	0.00215929	1	1.82
chr1	3846634	3847110	peak_58	477	.	1.1715	0.0468662	1	0.23
chr1	3857526	3857773	peak_59	248	.	1.60611	0.0468662	1	0.68
chr1	3880839	3881198	peak_60	360	.	1.1715	0.0468662	1	0.23
chr1	3884266	3884495	peak_61	230	.	1.82342	0.0468662	1	0.91
chr1	3884742	3884971	peak_62	230	.	1.1715	0.0468662	1	0.23
chr1	3889761	3889864	peak_63	104	.	2.15914	0.00432345	1	1.37
chr1	3889936	3890007	peak_64	72	.	2.36693	0.00432345	1	1.59
chr1	3898024	3898074	peak_65	51	.	1.1715	0.0468662	1	0.23
chr1	5858380	5858783	peak_66	404	.	1.1715	0.0468662	1	0.23
chr1	5991658	5991872	peak_67	215	.	1.1715	0.0468662	1	0.23
chr1	6053038	6053285	peak_68	248	.	1.1715	0.0468662	1	0.23
chr1	6053514	6053659	peak_69	146	.	1.1715	0.0468662	1	0.23
chr1	6060457	6060734	peak_70	278	.	1.38881	0.0468662	1	0.46
chr1	6060933	6061210	peak_71	278	.	1.1715	0.0468662	1	0.23
chr1	6197618	6197743	peak_72	126	.	4.99155	1.07984e-08	0.0296169	4.33
chr1	6221844	6221941	peak_73	98	.	1.77127	0.0452637	1	1.37
chr1	6223002	6223096	peak_74	95	.	2.55841	0.00102216	1	2.05
chr1	6223568	6223671	peak_75	104	.	2.19091	0.0343068	1	1.82
chr1	6223868	6223923	peak_76	56	.	2.36772	0.00321292	1	2.05
chr1	6224272	6224401	peak_77	130	.	2.19091	0.0343068	1	1.82
chr1	6224544	6224702	peak_78	159	.	2.66575	0.000446889	1	2.05
chr1	6235740	6235788	peak_79	49	.	2.57471	0.00432345	1	1.82
chr1	6259110	6259325	peak_80	216	.	1.1715	0.0468662	1	0.23
chr1	6332399	6332624	peak_81	226	.	1.1715	0.0468662	1	0.23
chr1	6441296	6441470	peak_82	175	.	1.1715	0.0468662	1	0.23
chr1	6441561	6441946	peak_83	386	.	1.1715	0.0468662	1	0.23
chr1	6461217	6461305	peak_84	89	.	1.1715	0.0468662	1	0.23
chr1	6461354	6461668	peak_85	315	.	1.1715	0.0468662	1	0.23
chr1	6525832	6525903	peak_86	72	.	1.83728	0.0343068	1	1.37
chr1	6533285	6533339	peak_87	55	.	1.60611	0.0468662	1	0.68
chr1	6614371	6614649	peak_88	279	.	1.1715	0.0468662	1	0.23
chr1	6621507	6621558	peak_89	52	.	2.27572	0.0245816	1	1.82
chr1	6623351	6623424	peak_90	74	.	1.94173	0.0452637	1	1.59
chr1	6629027	6629313	peak_91	287	.	1.1715	0.0468662	1	0.23
chr1	6700473	6700526	peak_92	54	.	1.38881	0.0468662	1	0.46
chr1	6941997	6942392	peak_93	396	.	1.1715	0.0468662	1	0.23
chr1	6942473	6942868	peak_94	396	.	1.1715	0.0468662	1	0.23
chr1	7588537	7589036	peak_95	500	.	1.1715	0.0468662	1	0.23
chr1	8217937	8218282	peak_96	346	.	1.1715	0.0468662	1	0.23
chr1	8355205	8355459	peak_97	255	.	1.38881	0.0468662	1	0.46
chr1	8596949	8597375	peak_98	427	.	1.1715	0.0468662	1	0.23
chr1	8817364	8817415	peak_99	52	.	1.98525	0.0162342	1	1.37
chr1	9247070	9247322	peak_100	253	.	1.38881	0.0468662	1	0.46
chr1	9247546	9247798	peak_101	253	.	1.1715	0.0468662	1	0.23
chr1	9264512	9264901	peak_102	390	.	1.60611	0.0468662	1	0.68
chr1	9361654	9362043	peak_103	390	.	1.1715	0.0468662	1	0.23
chr1	9583214	9583608	peak_104	395	.	1.1715	0.0468662	1	0.23
chr1	9583657	9583910	peak_105	254	.	1.1715	0.0468662	1	0.23
chr1	9595028	9595206	peak_106	179	.	1.1715	0.0468662	1	0.23
chr1	9595255	9595403	peak_107	149	.	1.38881	0.0468662	1	0.46
chr1	9596429	9596876	peak_108	448	.	1.1715	0.0468662	1	0.23
chr1	9607169	9607308	peak_109	140	.	1.1715	0.0468662	1	0.23
chr1	9607540	9607995	peak_110	456	.	2.04072	0.00111578	1	1.14
chr1	9715544	9715615	peak_111	72	.	1.1715	0.0468662	1	0.23
chr1	9730146	9730276	peak_112	131	.	2.01409	0.0343068	1	1.59
chr1	9730428	9730478	peak_113	51	.	2.36735	0.0162342	1	1.82
chr1	9731794	9731869	peak_114	76	.	3.05109	0.000491326	1	2.51
chr1	9734049	9734104	peak_115	56	.	2.55236	0.00519828	1	1.82
chr1	9735456	9735519	peak_116	64	.	2.55841	0.00102216	1	2.05
chr1	9735892	9735973	peak_117	82	.	2.46668	0.00942432	1	1.82
chr1	9744387	9744584	peak_118	198	.	2.36693	0.00432345	1	1.59
chr1	9749765	9749888	peak_119	124	.	2.1763	0.0162342	1	1.59
chr1	9889613	9889815	peak_120	203	.	1.1715	0.0468662	1	0.23
chr1	9909502	9909683	peak_121	182	.	1.1715	0.0468662	1	0.23
chr1	9928651	9929031	peak_122	381	.	1.38881	0.0468662	1	0.46
chr1	9934653	9934722	peak_123	70	.	1.1715	0.0468662	1	0.23
chr1	9935556	9935604	peak_124	49	.	3.06389	0.000446889	1	2.51
chr1	9985008	9985266	peak_125	259	.	1.1715	0.0468662	1	0.23
chr1	10033270	10033366	peak_126	97	.	2.01409	0.0343068	1	1.59
chr1	10179169	10179561	peak_127	393	.	2.36693	0.00432345	1	1.59
chr1	10180604	10180987	peak_128	384	.	1.38881	0.0468662	1	0.46
chr1	10296608	10296743	peak_129	136	.	2.25803	0.00111578	1	1.37
chr1	10297084	10297219	peak_130	136	.	1.82342	0.0468662	1	0.91
chr1	10306562	10306646	peak_131	85	.	1.1715	0.0468662	1	0.23
chr1	10321772	10322069	peak_132	298	.	1.38881	0.0468662	1	0.46
chr1	10322248	10322323	peak_133	76	.	1.38881	0.0468662	1	0.46
chr1	10411481	10411571	peak_134	91	.	3.40587	0.000137237	1	2.73
chr1	10419643	10419813	peak_135	171	.	3.13157	0.00102216	1	2.73
chr1	10419885	10419971	peak_136	87	.	1.98525	0.0162342	1	1.37
chr1	10456838	10456937	peak_137	100	.	2.06854	0.00942432	1	1.37
chr1	10630517	10630633	peak_138	117	.	1.86948	0.00942432	1	1.14
chr1	10658509	10658896	peak_139	388	.	1.1715	0.0468662	1	0.23
chr1	11022160	11022480	peak_140	321	.	2.90134	0.000329299	1	2.28
chr1	11023233	11023300	peak_141	68	.	2.26761	0.00942432	1	1.59
chr1	11023358	11023405	peak_142	48	.	2.36735	0.0162342	1	1.82
chr1	11023480	11023587	peak_143	108	.	2.29652	0.00770655	1	1.59
chr1	11024536	11024602	peak_144	67	.	2.55236	0.00519828	1	1.82
chr1	11068045	11068144	peak_145	100	.	2.25803	0.00111578	1	1.37
chr1	11072121	11072375	peak_146	255	.	2.47534	0.00111578	1	1.59
chr1	11090541	11090588	peak_147	48	.	2.36693	0.00432345	1	1.59
chr1	11126617	11126719	peak_148	103	.	2.25803	0.00111578	1	1.37
chr1	11134430	11134656	peak_149	227	.	1.38881	0.0468662	1	0.46
chr1	11212492	11212914	peak_150	423	.	1.82342	0.0468662	1	0.91
chr1	11253489	11253901	peak_151	413	.	2.04072	0.00111578	1	1.14
chr1	11650117	11650458	peak_152	342	.	1.1715	0.0468662	1	0.23
chr1	11655853	11656070	peak_153	218	.	1.38881	0.0468662	1	0.46
chr1	11795082	11795264	peak_154	183	.	1.38881	0.0468662	1	0.46
chr1	11797909	11798126	peak_155	218	.	1.1715	0.0468662	1	0.23
chr1	11803627	11803787	peak_156	161	.	1.1715	0.0468662	1	0.23
chr1	11844847	11845257	peak_157	411	.	1.1715	0.0468662	1	0.23
chr1	11845323	11845733	peak_158	411	.	1.1715	0.0468662	1	0.23
chr1	11921046	11921394	peak_159	349	.	2.68036	0.0013458	1	1.82
chr1	11923214	11923300	peak_160	87	.	2.86482	0.000446889	1	2.28
chr1	11925238	11925297	peak_161	60	.	3.11299	2.3582e-05	1	2.28
chr1	11925476	11925739	peak_162	264	.	1.82342	0.0468662	1	0.91
chr1	11949873	11949970	peak_163	98	.	1.60611	0.0468662	1	0.68
chr1	11950349	11950446	peak_164	98	.	1.1715	0.0468662	1	0.23
chr1	11954528	11954816	peak_165	289	.	1.1715	0.0468662	1	0.23
chr1	11982019	11982115	peak_166	97	.	1.95135	0.00432345	1	1.14
chr1	12022233	12022400	peak_167	168	.	1.18782	0.0330415	1	0.23
chr1	12125915	12126198	peak_168	284	.	1.38881	0.0468662	1	0.46
chr1	12126247	12126324	peak_169	78	.	1.1715	0.0468662	1	0.23
chr1	12126849	12127191	peak_170	343	.	1.1715	0.0468662	1	0.23
chr1	12314343	12314631	peak_171	289	.	1.1715	0.0468662	1	0.23
chr1	12355925	12355973	peak_172	49	.	1.60611	0.0468662	1	0.68
chr1	12619001	12619126	peak_173	126	.	1.1715	0.0468662	1	0.23
chr1	13778685	13778866	peak_174	182	.	2.57471	0.00432345	1	1.82
chr1	13778931	13779047	peak_175	117	.	3.06389	0.000446889	1	2.51
chr1	13779167	13779347	peak_176	181	.	2.06854	0.00942432	1	1.37
chr1	13779978	13780386	peak_177	409	.	2.47534	0.00111578	1	1.59
chr1	13781453	13781500	peak_178	48	.	2.46668	0.00942432	1	1.82
chr1	13782026	13782073	peak_179	48	.	2.26761	0.00942432	1	1.59
chr1	13782620	13782824	peak_180	205	.	3.09886	3.05056e-05	1	2.28
chr1	14707263	14707592	peak_181	330	.	1.1715	0.0468662	1	0.23
chr1	15544246	15544585	peak_182	340	.	1.38881	0.0468662	1	0.46
chr1	15559670	15559822	peak_183	153	.	1.38881	0.0468662	1	0.46
chr1	15617723	15617845	peak_184	123	.	1.60611	0.0468662	1	0.68
chr1	15719484	15719750	peak_185	267	.	1.38881	0.0468662	1	0.46
chr1	15719799	15720067	peak_186	269	.	2.04072	0.00111578	1	1.14
chr1	15721279	15721593	peak_187	315	.	1.1715	0.0468662	1	0.23
chr1	15725357	15725482	peak_188	126	.	2.50879	0.00716886	1	1.82
chr1	15854085	15854274	peak_189	190	.	1.38881	0.0468662	1	0.46
chr1	15876215	15876312	peak_190	98	.	2.86482	0.000446889	1	2.28
chr1	15876472	15876538	peak_191	67	.	2.46668	0.00942432	1	1.82
chr1	15876595	15876703	peak_192	109	.	2.66575	0.000446889	1	2.05
chr1	15922311	15922365	peak_193	55	.	1.86948	0.00942432	1	1.14
chr1	15930350	15930423	peak_194	74	.	2.29391	0.0166001	1	2.51
chr1	15931903	15931998	peak_195	96	.	2.20348	0.00709561	1	2.05
chr1	15932047	15932144	peak_196	98	.	2.12963	0.00975304	1	2.05
chr1	15932357	15932446	peak_197	90	.	1.94173	0.0452637	1	1.59
chr1	15933813	15933980	peak_198	168	.	2.60673	0.00975304	1	2.73
chr1	15934723	15934829	peak_199	107	.	2.79403	0.00492448	1	2.73
chr1	15934907	15934967	peak_200	61	.	1.88649	0.0273615	1	1.37
chr1	15935203	15935591	peak_201	389	.	2.62273	0.00215179	1	2.28
chr1	15935739	15935797	peak_202	59	.	2.44989	0.00203723	1	2.05
chr1	15935847	15936051	peak_203	205	.	3.19401	0.00192655	1	2.96
chr1	15936184	15936258	peak_204	75	.	2.10838	0.0227966	1	1.59
chr1	15937452	15937649	peak_205	198	.	2.35786	0.0170024	1	1.82
chr1	15937940	15938024	peak_206	85	.	2.3391	0.0185845	1	1.82
chr1	15938800	15938865	peak_207	66	.	2.00952	0.0140223	1	1.37
chr1	15939322	15939432	peak_208	111	.	3.02581	0.000588478	1	2.51
chr1	15939796	15939852	peak_209	57	.	2.1763	0.0162342	1	1.59
chr1	15951154	15951573	peak_210	420	.	1.1715	0.0468662	1	0.23
chr1	16252905	16253085	peak_211	181	.	1.1715	0.0468662	1	0.23
chr1	16986976	16987027	peak_212	52	.	1.82342	0.0468662	1	0.91
chr1	18275624	18275956	peak_213	333	.	1.1715	0.0468662	1	0.23
chr1	18872730	18873151	peak_214	422	.	1.82342	0.0468662	1	0.91
chr1	18940496	18940773	peak_215	278	.	1.1715	0.0468662	1	0.23
chr1	19081482	19081534	peak_216	53	.	2.36693	0.00432345	1	1.59
chr1	19093369	19093425	peak_217	57	.	2.15914	0.00432345	1	1.37
chr1	19094759	19094904	peak_218	146	.	1.1715	0.0468662	1	0.23
chr1	19094953	19095083	peak_219	131	.	1.60611	0.0468662	1	0.68
chr1	19096368	19096551	peak_220	184	.	1.82342	0.0468662	1	0.91
chr1	19097180	19097250	peak_221	71	.	2.22742	0.00186776	1	1.37
chr1	19100443	19100556	peak_222	114	.	2.8705	3.86465e-05	1	2.05
chr1	19110360	19110429	peak_223	70	.	3.01035	0.00192655	1	2.73
chr1	19112517	19112766	peak_224	250	.	3.40587	0.000137237	1	2.73
chr1	19117200	19117274	peak_225	75	.	2.20802	0.018988	1	3.42
chr1	19119616	19119668	peak_226	53	.	2.38784	0.00352428	1	1.59
chr1	19121200	19121283	peak_227	84	.	2.62062	0.0028024	1	1.82
chr1	19126424	19126541	peak_228	118	.	2.19091	0.0343068	1	1.82
chr1	19128157	19128205	peak_229	49	.	1.82342	0.0468662	1	0.91
chr1	19128254	19128524	peak_230	271	.	2.90995	1.77812e-05	1	2.05
chr1	19138100	19138147	peak_231	48	.	2.36693	0.00432345	1	1.59
chr1	19141669	19141726	peak_232	58	.	2.36735	0.0162342	1	1.82
chr1	19144799	19144863	peak_233	65	.	2.68036	0.0013458	1	1.82
chr1	19147977	19148068	peak_234	92	.	2.41992	0.00247087	1	1.59
chr1	19148544	19148601	peak_235	58	.	3.22634	0.000100765	1	2.51
chr1	19150553	19150609	peak_236	57	.	2.56349	0.00475149	1	1.82
chr1	19150682	19150734	peak_237	53	.	2.26761	0.00942432	1	1.59
chr1	19151709	19151769	peak_238	61	.	2.27572	0.0245816	1	1.82
chr1	19152282	19152358	peak_239	77	.	2.96433	0.000181359	1	2.28
chr1	19155411	19155552	peak_240	142	.	2.71126	0.000295101	1	2.05
chr1	19156830	19156903	peak_241	74	.	3.46203	0.000446889	1	2.96
chr1	19160905	19160952	peak_242	48	.	2.56349	0.00475149	1	1.82
chr1	19161039	19161117	peak_243	79	.	2.14972	0.00475149	1	1.37
chr1	19161577	19161649	peak_244	73	.	2.55841	0.00102216	1	2.05
chr1	19164864	19164974	peak_245	111	.	2.69974	0.000329299	1	2.05
chr1	19165244	19165330	peak_246	87	.	2.31621	0.00664906	1	1.59
chr1	19173482	19173552	peak_247	71	.	2.28265	0.00492448	1	2.05
chr1	19183809	19183858	peak_248	50	.	2.7825	0.000137237	1	2.05
chr1	19187117	19187199	peak_249	83	.	2.90995	1.77812e-05	1	2.05
chr1	19187248	19187305	peak_250	58	.	2.04072	0.00111578	1	1.14
chr1	19187426	19187499	peak_251	74	.	2.0222	0.00159654	1	1.14
chr1	19209368	19209613	peak_252	246	.	1.38881	0.0468662	1	0.46
chr1	19219276	19219323	peak_253	48	.	2.11219	0.0452637	1	1.82
chr1	19222613	19222719	peak_254	107	.	2.14039	0.00519828	1	1.37
chr1	19222769	19222816	peak_255	48	.	2.55236	0.00519828	1	1.82
chr1	19232819	19233035	peak_256	217	.	2.04072	0.00111578	1	1.14
chr1	19239754	19239886	peak_257	133	.	1.82342	0.0468662	1	0.91
chr1	19240887	19240994	peak_258	108	.	1.38881	0.0468662	1	0.46
chr1	19294995	19295210	peak_259	216	.	1.38881	0.0468662	1	0.46
chr1	19374478	19374966	peak_260	489	.	1.38881	0.0468662	1	0.46
chr1	19377916	19378054	peak_261	139	.	1.1715	0.0468662	1	0.23
chr1	19379149	19379454	peak_262	306	.	1.1715	0.0468662	1	0.23
chr1	19484695	19484943	peak_263	249	.	1.1715	0.0468662	1	0.23
chr1	20365855	20365927	peak_264	73	.	1.1715	0.0468662	1	0.23
chr1	20653597	20653669	peak_265	73	.	2.27572	0.0245816	1	1.82
chr1	20724667	20724724	peak_266	58	.	1.38881	0.0468662	1	0.46
chr1	20743233	20743304	peak_267	72	.	3.06389	0.000446889	1	2.51
chr1	20744217	20744287	peak_268	71	.	2.82669	0.00192655	1	2.51
chr1	20744768	20744864	peak_269	97	.	2.28265	0.00492448	1	2.05
chr1	20764705	20765018	peak_270	314	.	1.1715	0.0468662	1	0.23
chr1	20765181	20765494	peak_271	314	.	3.34456	1.77812e-05	1	2.51
chr1	20768091	20768494	peak_272	404	.	1.1715	0.0468662	1	0.23
chr1	20770904	20771013	peak_273	110	.	3.3142	3.05056e-05	1	2.51
chr1	20776653	20776712	peak_274	60	.	2.62357	0.00492448	1	2.51
chr1	20780381	20780456	peak_275	76	.	2.26761	0.00942432	1	1.59
chr1	20806631	20806887	peak_276	257	.	2.04072	0.00111578	1	1.14
chr1	20807107	20807363	peak_277	257	.	1.60611	0.0468662	1	0.68
chr1	20864514	20864618	peak_278	105	.	2.06854	0.00942432	1	1.37
chr1	20939195	20939311	peak_279	117	.	1.1715	0.0468662	1	0.23
chr1	20941559	20941630	peak_280	72	.	2.24773	0.0013458	1	1.37
chr1	20941811	20941881	peak_281	71	.	3.11299	2.3582e-05	1	2.28
chr1	20942221	20942287	peak_282	67	.	2.68036	0.0013458	1	1.82
chr1	21069779	21070130	peak_283	352	.	1.1715	0.0468662	1	0.23
chr1	21171640	21171887	peak_284	248	.	1.38881	0.0468662	1	0.46
chr1	21218258	21218321	peak_285	64	.	2.15914	0.00432345	1	1.37
chr1	21218370	21218503	peak_286	134	.	1.38881	0.0468662	1	0.46
chr1	21220110	21220220	peak_287	111	.	1.1715	0.0468662	1	0.23
chr1	21721612	21721718	peak_288	107	.	2.69264	0.00111578	1	1.82
chr1	21823294	21823638	peak_289	345	.	1.1715	0.0468662	1	0.23
chr1	22516690	22516964	peak_290	275	.	1.19896	0.0237143	1	0.23
chr1	22526866	22527052	peak_291	187	.	2.25803	0.00111578	1	1.37
chr1	22785018	22785231	peak_292	214	.	1.38881	0.0468662	1	0.46
chr1	23053819	23053866	peak_293	48	.	2.1763	0.0162342	1	1.59
chr1	23079072	23079185	peak_294	114	.	2.64357	0.000538505	1	2.05
chr1	23081517	23081611	peak_295	95	.	2.22102	0.0126267	1	1.59
chr1	23088464	23088522	peak_296	59	.	1.1715	0.0468662	1	0.23
chr1	23093714	23093776	peak_297	63	.	2.7825	0.000137237	1	2.05
chr1	23196755	23196871	peak_298	117	.	1.1715	0.0468662	1	0.23
chr1	23613336	23613618	peak_299	283	.	1.1715	0.0468662	1	0.23
chr1	23613812	23614094	peak_300	283	.	1.1715	0.0468662	1	0.23
chr1	23787187	23787363	peak_301	177	.	1.60611	0.0468662	1	0.68
chr1	23817198	23817540	peak_302	343	.	1.82342	0.0468662	1	0.91
chr1	23960472	23960717	peak_303	246	.	2.36735	0.0162342	1	1.82
chr1	23961095	23961147	peak_304	53	.	2.89816	0.00321292	1	2.73
chr1	23961577	23961748	peak_305	172	.	2.46668	0.00942432	1	1.82
chr1	23961863	23961969	peak_306	107	.	2.46668	0.00942432	1	1.82
chr1	23962141	23962234	peak_307	94	.	2.85285	0.000491326	1	2.28
chr1	23962544	23962616	peak_308	73	.	3.44757	0.000491326	1	2.96
chr1	23963329	23963411	peak_309	83	.	1.85392	0.0106554	1	1.14
chr1	23965225	23965272	peak_310	48	.	1.72474	0.0245816	1	1.14
chr1	23965384	23965477	peak_311	94	.	2.09206	0.0245816	1	1.59
chr1	23966487	23966575	peak_312	89	.	2.40913	0.0028024	1	1.59
chr1	23966629	23966736	peak_313	108	.	3.0301	8.51903e-05	1	2.28
chr1	23966838	23966885	peak_314	48	.	2.18788	0.00315362	1	1.37
chr1	23967443	23967675	peak_315	233	.	2.53039	0.00614724	1	1.82
chr1	23968011	23968065	peak_316	55	.	2.32618	0.00614724	1	1.59
chr1	23968158	23968375	peak_317	218	.	2.33623	0.00566357	1	1.59
chr1	23969048	23969095	peak_318	48	.	2.55236	0.00519828	1	1.82
chr1	23969505	23969655	peak_319	151	.	2.34637	0.00519828	1	1.59
chr1	23969773	23969838	peak_320	66	.	2.66575	0.000446889	1	2.05
chr1	23970058	23970108	peak_321	51	.	2.66575	0.000446889	1	2.05
chr1	23970165	23970305	peak_322	141	.	3.46203	0.000446889	1	2.96
chr1	23970693	23970779	peak_323	87	.	2.86482	0.000446889	1	2.28
chr1	23970828	23970887	peak_324	60	.	2.46668	0.00942432	1	1.82
chr1	23971234	23971326	peak_325	93	.	3.37766	0.00011418	1	3.19
chr1	23975674	23975749	peak_326	76	.	2.56875	0.00095078	1	2.05
chr1	23976624	23976755	peak_327	132	.	3.37702	0.000755858	1	2.96
chr1	23976885	23977174	peak_328	290	.	2.86482	0.000446889	1	2.28
chr1	23977246	23977298	peak_329	53	.	2.66575	0.000446889	1	2.05
chr1	23977400	23977461	peak_330	62	.	3.06389	0.000446889	1	2.51
chr1	23977553	23977732	peak_331	180	.	2.46668	0.00942432	1	1.82
chr1	23977960	23978271	peak_332	312	.	3.06389	0.000446889	1	2.51
chr1	23978548	23978699	peak_333	152	.	3.06389	0.000446889	1	2.51
chr1	24425015	24425276	peak_334	262	.	1.1715	0.0468662	1	0.23
chr1	24425491	24425752	peak_335	262	.	1.1715	0.0468662	1	0.23
chr1	24539519	24539928	peak_336	410	.	1.60611	0.0468662	1	0.68
chr1	24539995	24540404	peak_337	410	.	1.60611	0.0468662	1	0.68
chr1	24645995	24646108	peak_338	114	.	3.85521	2.16706e-06	0.652765	3.19
chr1	24646740	24646815	peak_339	76	.	3.34723	0.000233771	1	2.73
chr1	24648868	24649064	peak_340	197	.	2.89123	0.00365982	1	4.78
chr1	24650051	24650121	peak_341	71	.	3.31866	0.000295101	1	2.73
chr1	24651494	24651641	peak_342	148	.	2.20802	0.018988	1	3.42
chr1	24652527	24652645	peak_343	119	.	3.68443	5.05999e-05	1	4.1
chr1	24652986	24653068	peak_344	83	.	2.66349	0.00365982	1	4.33
chr1	24654887	24655157	peak_345	271	.	5.69154	1.00136e-09	0.00633242	5.24
chr1	24660730	24660836	peak_346	107	.	2.23113	0.0165634	1	5.69
chr1	24664487	24664861	peak_347	375	.	1.60611	0.0468662	1	0.68
chr1	24666887	24666963	peak_348	77	.	6.30026	7.7732e-11	0.00169762	5.69
chr1	24669240	24669496	peak_349	257	.	5.20495	1.07984e-08	0.0296169	4.55
chr1	24669544	24669614	peak_350	71	.	3.86017	1.59709e-05	1	3.42
chr1	24670162	24670350	peak_351	189	.	5.23316	5.90378e-08	0.125379	5.24
chr1	24671398	24671469	peak_352	72	.	4.58538	6.00994e-07	0.219436	3.87
chr1	24672212	24672259	peak_353	48	.	2.44178	0.00186776	1	1.59
chr1	24672802	24672954	peak_354	153	.	3.86017	1.59709e-05	1	3.42
chr1	24674863	24675198	peak_355	336	.	1.1715	0.0468662	1	0.23
chr1	24900070	24900239	peak_356	170	.	1.38881	0.0468662	1	0.46
chr1	24900546	24900715	peak_357	170	.	1.1715	0.0468662	1	0.23
chr1	25202133	25202571	peak_358	439	.	1.38881	0.0468662	1	0.46
chr1	25228417	25228807	peak_359	391	.	1.1715	0.0468662	1	0.23
chr1	25228989	25229098	peak_360	110	.	2.68036	0.0013458	1	1.82
chr1	25232083	25232130	peak_361	48	.	2.66575	0.000446889	1	2.05
chr1	25234850	25235112	peak_362	263	.	1.1715	0.0468662	1	0.23
chr1	25242590	25242638	peak_363	49	.	2.60029	0.000755858	1	2.05
chr1	25244319	25244397	peak_364	79	.	2.40611	0.0133165	1	1.82
chr1	25245186	25245238	peak_365	53	.	2.61098	0.000697092	1	2.05
chr1	25246409	25246599	peak_366	191	.	3.97583	2.90282e-05	1	3.64
chr1	25246802	25246855	peak_367	54	.	2.22102	0.0126267	1	1.59
chr1	25492882	25493194	peak_368	313	.	1.1715	0.0468662	1	0.23
chr1	25820056	25820184	peak_369	129	.	1.1715	0.0468662	1	0.23
chr1	25821673	25821757	peak_370	85	.	1.38881	0.0468662	1	0.46
chr1	25870514	25870606	peak_371	93	.	1.1715	0.0468662	1	0.23
chr1	25895166	25895624	peak_372	459	.	1.60611	0.0468662	1	0.68
chr1	25900947	25901035	peak_373	89	.	2.46699	0.00470165	1	7.74
chr1	25902687	25902820	peak_374	134	.	2.3884	0.00741242	1	3.19
chr1	26034676	26034860	peak_375	185	.	1.1715	0.0468662	1	0.23
chr1	26257678	26257746	peak_376	69	.	2.74946	0.00102216	1	2.28
chr1	26268507	26268576	peak_377	70	.	2.57471	0.00432345	1	1.82
chr1	26268959	26269435	peak_378	477	.	1.1715	0.0468662	1	0.23
chr1	26274986	26275050	peak_379	65	.	2.65614	0.00186776	1	1.82
chr1	26277415	26277509	peak_380	95	.	2.01409	0.0343068	1	1.59
chr1	26287216	26287592	peak_381	377	.	1.1715	0.0468662	1	0.23
chr1	26297974	26298129	peak_382	156	.	1.38881	0.0468662	1	0.46
chr1	26432906	26433281	peak_383	376	.	1.38881	0.0468662	1	0.46
chr1	26443368	26443646	peak_384	279	.	1.1715	0.0468662	1	0.23
chr1	26473121	26473172	peak_385	52	.	2.45311	0.00492448	1	2.28
chr1	26473528	26473575	peak_386	48	.	2.32189	0.018988	1	3.64
chr1	26474637	26474694	peak_387	58	.	2.64357	0.000538505	1	2.05
chr1	26474804	26474855	peak_388	52	.	2.44616	0.0106554	1	1.82
chr1	26484253	26484492	peak_389	240	.	1.1715	0.0468662	1	0.23
chr1	26728348	26728745	peak_390	398	.	1.38881	0.0468662	1	0.46
chr1	26730220	26730621	peak_391	402	.	1.1715	0.0468662	1	0.23
chr1	26731179	26731502	peak_392	324	.	3.40587	0.000137237	1	2.73
chr1	26744030	26744184	peak_393	155	.	1.38881	0.0468662	1	0.46
chr1	26762225	26762334	peak_394	110	.	3.26296	0.000446889	1	2.73
chr1	26763221	26763300	peak_395	80	.	2.7825	0.000137237	1	2.05
chr1	26766242	26766302	peak_396	61	.	2.77037	0.0001583	1	2.05
chr1	26772580	26772647	peak_397	68	.	2.28265	0.00492448	1	2.05
chr1	26773611	26773723	peak_398	113	.	2.51954	0.00664906	1	1.82
chr1	26774408	26774482	peak_399	75	.	1.9084	0.0245816	1	1.37
chr1	26774700	26774758	peak_400	59	.	2.45311	0.00492448	1	2.28
chr1	26774830	26775131	peak_401	302	.	3.32262	0.00102216	1	2.96
chr1	26779294	26779350	peak_402	57	.	2.01409	0.0343068	1	1.59
chr1	26779487	26779612	peak_403	126	.	2.36803	0.00709561	1	2.28
chr1	26780979	26781026	peak_404	48	.	2.45311	0.00492448	1	2.28
chr1	26781720	26781797	peak_405	78	.	2.11219	0.0452637	1	1.82
chr1	26853900	26853947	peak_406	48	.	2.57471	0.00432345	1	1.82
chr1	26854542	26854593	peak_407	52	.	2.28265	0.00492448	1	2.05
chr1	26865046	26865169	peak_408	124	.	1.1715	0.0468662	1	0.23
chr1	27004563	27004762	peak_409	200	.	1.1715	0.0468662	1	0.23
chr1	27302149	27302278	peak_410	130	.	1.1715	0.0468662	1	0.23
chr1	27306833	27307254	peak_411	422	.	1.60611	0.0468662	1	0.68
chr1	27334027	27334303	peak_412	277	.	1.60611	0.0468662	1	0.68
chr1	27349439	27349527	peak_413	89	.	1.38881	0.0468662	1	0.46
chr1	27409874	27409984	peak_414	111	.	2.1763	0.0162342	1	1.59
chr1	27415970	27416029	peak_415	60	.	2.36693	0.00432345	1	1.59
chr1	27547780	27547895	peak_416	116	.	1.38881	0.0468662	1	0.46
chr1	27552280	27552648	peak_417	369	.	1.1715	0.0468662	1	0.23
chr1	27793649	27793910	peak_418	262	.	1.1715	0.0468662	1	0.23
chr1	27882783	27883086	peak_419	304	.	1.1715	0.0468662	1	0.23
chr1	27883259	27883562	peak_420	304	.	1.1715	0.0468662	1	0.23
chr1	27883611	27883964	peak_421	354	.	1.1715	0.0468662	1	0.23
chr1	27907742	27907793	peak_422	52	.	1.1715	0.0468662	1	0.23
chr1	27971220	27971296	peak_423	77	.	1.60611	0.0468662	1	0.68
chr1	28203733	28203786	peak_424	54	.	2.6442	0.00215929	1	1.82
chr1	28210001	28210088	peak_425	88	.	1.60611	0.0468662	1	0.68
chr1	28498485	28498605	peak_426	121	.	1.1715	0.0468662	1	0.23
chr1	28531926	28532005	peak_427	80	.	2.26761	0.00942432	1	1.59
chr1	28561233	28561327	peak_428	95	.	1.1715	0.0468662	1	0.23
chr1	28742557	28742626	peak_429	70	.	2.36735	0.0162342	1	1.82
chr1	28743471	28743588	peak_430	118	.	2.46668	0.00942432	1	1.82
chr1	29015744	29015791	peak_431	48	.	2.68036	0.0013458	1	1.82
chr1	29065009	29065091	peak_432	83	.	3.26296	0.000446889	1	2.73
chr1	29115739	29115796	peak_433	58	.	2.3963	0.0140223	1	1.82
chr1	29116932	29116980	peak_434	49	.	1.94173	0.0452637	1	1.59
chr1	29148438	29148586	peak_435	149	.	2.72135	0.00321292	1	2.51
chr1	29148853	29148984	peak_436	132	.	2.28265	0.00492448	1	2.05
chr1	29149033	29149182	peak_437	150	.	3.25179	0.000227924	1	3.19
chr1	29162584	29162732	peak_438	149	.	1.38881	0.0468662	1	0.46
chr1	29167175	29167232	peak_439	58	.	1.60611	0.0468662	1	0.68
chr1	29167651	29167708	peak_440	58	.	1.82342	0.0468662	1	0.91
chr1	29230743	29230811	peak_441	69	.	1.1715	0.0468662	1	0.23
chr1	29230860	29231184	peak_442	325	.	1.38881	0.0468662	1	0.46
chr1	29259267	29259464	peak_443	198	.	1.60611	0.0468662	1	0.68
chr1	29268333	29268710	peak_444	378	.	1.38881	0.0468662	1	0.46
chr1	29282084	29282341	peak_445	258	.	1.1715	0.0468662	1	0.23
chr1	29282560	29282817	peak_446	258	.	1.82342	0.0468662	1	0.91
chr1	30692331	30692479	peak_447	149	.	1.1715	0.0468662	1	0.23
chr1	30739830	30739895	peak_448	66	.	2.53039	0.00614724	1	1.82
chr1	30870530	30870733	peak_449	204	.	1.1715	0.0468662	1	0.23
chr1	30871006	30871209	peak_450	204	.	1.38881	0.0468662	1	0.46
chr1	30901302	30901428	peak_451	127	.	1.1715	0.0468662	1	0.23
chr1	30932183	30932260	peak_452	78	.	2.1763	0.0162342	1	1.59
chr1	30932483	30932547	peak_453	65	.	2.55841	0.00102216	1	2.05
chr1	30933093	30933181	peak_454	89	.	2.27572	0.0245816	1	1.82
chr1	30936601	30936648	peak_455	48	.	2.36693	0.00432345	1	1.59
chr1	30941192	30941497	peak_456	306	.	1.60611	0.0468662	1	0.68
chr1	31006515	31006576	peak_457	62	.	1.1715	0.0468662	1	0.23
chr1	31006923	31007052	peak_458	130	.	2.47534	0.00111578	1	1.59
chr1	31059334	31059524	peak_459	191	.	2.36693	0.00432345	1	1.59
chr1	31181252	31181481	peak_460	230	.	1.1715	0.0468662	1	0.23
chr1	31181728	31181957	peak_461	230	.	1.1715	0.0468662	1	0.23
chr1	31262108	31262442	peak_462	335	.	1.1715	0.0468662	1	0.23
chr1	31364067	31364114	peak_463	48	.	2.46668	0.00942432	1	1.82
chr1	31364171	31364220	peak_464	50	.	2.1763	0.0162342	1	1.59
chr1	31507901	31508217	peak_465	317	.	1.60611	0.0468662	1	0.68
chr1	31508377	31508693	peak_466	317	.	1.82342	0.0468662	1	0.91
chr1	31508742	31508820	peak_467	79	.	1.38881	0.0468662	1	0.46
chr1	31756887	31757223	peak_468	337	.	1.1715	0.0468662	1	0.23
chr1	31898453	31898662	peak_469	210	.	1.60611	0.0468662	1	0.68
chr1	31924034	31924392	peak_470	359	.	1.38881	0.0468662	1	0.46
chr1	32038583	32038641	peak_471	59	.	2.68831	0.000365949	1	2.05
chr1	32043599	32043759	peak_472	161	.	3.82144	3.27771e-06	0.891243	3.19
chr1	32161861	32162012	peak_473	152	.	2.47534	0.00111578	1	1.59
chr1	32166135	32166513	peak_474	379	.	1.60611	0.0468662	1	0.68
chr1	32175181	32175228	peak_475	48	.	2.1763	0.0162342	1	1.59
chr1	32180372	32180452	peak_476	81	.	3.19808	0.000137237	1	2.51
chr1	32181281	32181351	peak_477	71	.	2.57471	0.00432345	1	1.82
chr1	32181429	32181491	peak_478	63	.	2.99029	0.000137237	1	2.28
chr1	32181540	32181596	peak_479	57	.	2.36693	0.00432345	1	1.59
chr1	32185136	32185231	peak_480	96	.	1.1715	0.0468662	1	0.23
chr1	32192687	32192734	peak_481	48	.	2.77037	0.0001583	1	2.05
chr1	32193231	32193321	peak_482	91	.	2.11287	0.00664906	1	1.37
chr1	32194090	32194178	peak_483	89	.	2.71126	0.000295101	1	2.05
chr1	32194938	32195048	peak_484	111	.	2.66575	0.000446889	1	2.05
chr1	32216573	32216808	peak_485	236	.	1.60611	0.0468662	1	0.68
chr1	32217049	32217284	peak_486	236	.	1.38881	0.0468662	1	0.46
chr1	32321751	32322046	peak_487	296	.	1.1715	0.0468662	1	0.23
chr1	32351642	32351920	peak_488	279	.	1.1715	0.0468662	1	0.23
chr1	32351969	32352240	peak_489	272	.	1.1715	0.0468662	1	0.23
chr1	32352445	32352716	peak_490	272	.	1.1715	0.0468662	1	0.23
chr1	32352765	32353138	peak_491	374	.	1.38881	0.0468662	1	0.46
chr1	32353241	32353614	peak_492	374	.	1.38881	0.0468662	1	0.46
chr1	32357916	32357981	peak_493	66	.	1.1715	0.0468662	1	0.23
chr1	32393408	32393901	peak_494	494	.	1.60611	0.0468662	1	0.68
chr1	32651976	32652024	peak_495	49	.	2.28265	0.00492448	1	2.05
chr1	32674354	32674676	peak_496	323	.	1.1715	0.0468662	1	0.23
chr1	32680151	32680237	peak_497	87	.	2.52218	0.0129167	1	2.73
chr1	32683974	32684021	peak_498	48	.	2.1763	0.0162342	1	1.59
chr1	32769764	32770002	peak_499	239	.	1.1715	0.0468662	1	0.23
chr1	32806450	32806533	peak_500	84	.	2.15914	0.00432345	1	1.37
chr1	32839131	32839350	peak_501	220	.	1.38881	0.0468662	1	0.46
chr1	33013196	33013265	peak_502	70	.	2.68831	0.000365949	1	2.05
chr1	33145936	33146249	peak_503	314	.	1.38881	0.0468662	1	0.46
chr1	33146412	33146492	peak_504	81	.	1.1715	0.0468662	1	0.23
chr1	33160435	33160733	peak_505	299	.	1.1715	0.0468662	1	0.23
chr1	33166033	33166135	peak_506	103	.	1.1715	0.0468662	1	0.23
chr1	33298021	33298438	peak_507	418	.	1.1715	0.0468662	1	0.23
chr1	33299731	33300078	peak_508	348	.	1.60611	0.0468662	1	0.68
chr1	33300127	33300203	peak_509	77	.	2.04072	0.00111578	1	1.14
chr1	33300603	33300679	peak_510	77	.	1.38881	0.0468662	1	0.46
chr1	33354522	33354765	peak_511	244	.	1.1715	0.0468662	1	0.23
chr1	33479419	33479628	peak_512	210	.	1.1715	0.0468662	1	0.23
chr1	33984031	33984330	peak_513	300	.	1.1715	0.0468662	1	0.23
chr1	35094513	35094755	peak_514	243	.	1.1715	0.0468662	1	0.23
chr1	35173114	35173447	peak_515	334	.	1.38881	0.0468662	1	0.46
chr1	35178296	35178403	peak_516	108	.	2.37734	0.00391435	1	1.59
chr1	35178476	35178556	peak_517	81	.	2.38784	0.00352428	1	1.59
chr1	35178919	35179059	peak_518	141	.	2.06854	0.00942432	1	1.37
chr1	35179981	35180051	peak_519	71	.	2.81754	0.000641313	1	2.28
chr1	35180465	35180515	peak_520	51	.	2.22102	0.0126267	1	1.59
chr1	35181955	35182043	peak_521	89	.	1.99327	0.0154814	1	1.37
chr1	35182238	35182306	peak_522	69	.	2.66365	0.00171668	1	2.28
chr1	35182363	35182570	peak_523	208	.	2.6846	0.0015217	1	2.28
chr1	35182646	35182693	peak_524	48	.	2.12496	0.0210683	1	1.59
chr1	35183090	35183137	peak_525	48	.	2.09206	0.0245816	1	1.59
chr1	35183792	35183861	peak_526	70	.	2.32189	0.018988	1	3.64
chr1	35187966	35188027	peak_527	62	.	2.0034	0.0165634	1	5.01
chr1	35189200	35189310	peak_528	111	.	2.54962	0.00365982	1	4.1
chr1	35192274	35192326	peak_529	53	.	2.43576	0.018988	1	3.87
chr1	35192560	35192640	peak_530	81	.	2.11046	0.0254888	1	4.55
chr1	35201452	35201816	peak_531	365	.	1.1715	0.0468662	1	0.23
chr1	35389045	35389539	peak_532	495	.	1.38881	0.0468662	1	0.46
chr1	35419600	35419647	peak_533	48	.	2.1763	0.0162342	1	1.59
chr1	35433703	35434051	peak_534	349	.	1.82342	0.0468662	1	0.91
chr1	35434179	35434527	peak_535	349	.	1.82342	0.0468662	1	0.91
chr1	35729458	35729660	peak_536	203	.	1.1715	0.0468662	1	0.23
chr1	35729934	35730136	peak_537	203	.	1.1715	0.0468662	1	0.23
chr1	35737322	35737377	peak_538	56	.	2.46668	0.00942432	1	1.82
chr1	35738450	35738524	peak_539	75	.	2.57471	0.00432345	1	1.82
chr1	35739409	35739456	peak_540	48	.	2.68036	0.0013458	1	1.82
chr1	35760283	35760723	peak_541	441	.	2.7825	0.000137237	1	2.05
chr1	35760787	35760867	peak_542	81	.	3.26296	0.000446889	1	2.73
chr1	35761125	35761178	peak_543	54	.	2.86482	0.000446889	1	2.28
chr1	35762394	35762446	peak_544	53	.	2.6682	0.00159654	1	1.82
chr1	35763125	35763250	peak_545	126	.	2.6682	0.00159654	1	1.82
chr1	35764315	35764632	peak_546	318	.	3.09886	3.05056e-05	1	2.28
chr1	35765216	35765266	peak_547	51	.	2.46668	0.00942432	1	1.82
chr1	35854186	35854255	peak_548	70	.	1.38881	0.0468662	1	0.46
chr1	35855256	35855513	peak_549	258	.	1.60611	0.0468662	1	0.68
chr1	35855586	35855989	peak_550	404	.	1.38881	0.0468662	1	0.46
chr1	35888540	35888621	peak_551	82	.	2.25803	0.00111578	1	1.37
chr1	35889016	35889097	peak_552	82	.	1.1715	0.0468662	1	0.23
chr1	36061404	36061775	peak_553	372	.	1.38881	0.0468662	1	0.46
chr1	36171011	36171182	peak_554	172	.	2.57471	0.00432345	1	1.82
chr1	36286522	36286735	peak_555	214	.	2.74946	0.00102216	1	2.28
chr1	36286961	36287029	peak_556	69	.	2.01409	0.0343068	1	1.59
chr1	36289669	36289769	peak_557	101	.	2.54453	0.00321292	1	2.28
chr1	36291415	36291575	peak_558	161	.	3.21215	0.000118086	1	2.51
chr1	36292649	36292728	peak_559	80	.	2.99029	0.000137237	1	2.28
chr1	36301011	36301078	peak_560	68	.	2.7825	0.000137237	1	2.05
chr1	36303906	36304005	peak_561	100	.	2.45937	0.00192655	1	2.05
chr1	36304584	36304694	peak_562	111	.	2.36735	0.0162342	1	1.82
chr1	36305057	36305192	peak_563	136	.	2.06854	0.00942432	1	1.37
chr1	36455791	36455838	peak_564	48	.	2.99029	0.000137237	1	2.28
chr1	36456187	36456320	peak_565	134	.	2.09206	0.0245816	1	1.59
chr1	36457905	36457954	peak_566	50	.	3.07099	4.80961e-05	1	2.28
chr1	37475112	37475312	peak_567	201	.	1.38881	0.0468662	1	0.46
chr1	37513937	37514063	peak_568	127	.	1.1715	0.0468662	1	0.23
chr1	37568327	37568506	peak_569	180	.	1.82342	0.0468662	1	0.91
chr1	37568834	37568982	peak_570	149	.	3.19808	0.000137237	1	2.51
chr1	37569142	37569270	peak_571	129	.	2.99029	0.000137237	1	2.28
chr1	37569507	37569798	peak_572	292	.	1.38881	0.0468662	1	0.46
chr1	37574331	37574408	peak_573	78	.	2.36772	0.00321292	1	2.05
chr1	37582841	37582895	peak_574	55	.	2.01409	0.0343068	1	1.59
chr1	37705474	37705576	peak_575	103	.	2.40913	0.0028024	1	1.59
chr1	37708527	37708656	peak_576	130	.	1.94173	0.0452637	1	1.59
chr1	37708952	37709053	peak_577	102	.	2.20348	0.00709561	1	2.05
chr1	37814147	37814427	peak_578	281	.	1.60611	0.0468662	1	0.68
chr1	37969601	37969656	peak_579	56	.	2.36772	0.00321292	1	2.05
chr1	37978747	37978796	peak_580	50	.	2.7825	0.000137237	1	2.05
chr1	37979497	37979760	peak_581	264	.	2.04072	0.00111578	1	1.14
chr1	37984139	37984238	peak_582	100	.	2.20802	0.018988	1	3.42
chr1	38017731	38017787	peak_583	57	.	2.49813	0.00770655	1	1.82
chr1	38044613	38045019	peak_584	407	.	1.1715	0.0468662	1	0.23
chr1	38087501	38087909	peak_585	409	.	1.1715	0.0468662	1	0.23
chr1	38863609	38863844	peak_586	236	.	2.54453	0.00321292	1	2.28
chr1	39047641	39047928	peak_587	288	.	1.60611	0.0468662	1	0.68
chr1	39106073	39106322	peak_588	250	.	1.1715	0.0468662	1	0.23
chr1	39292038	39292325	peak_589	288	.	2.04072	0.00111578	1	1.14
chr1	39292514	39292801	peak_590	288	.	1.1715	0.0468662	1	0.23
chr1	39309711	39309834	peak_591	124	.	1.82342	0.0468662	1	0.91
chr1	39334622	39334987	peak_592	366	.	1.95135	0.00432345	1	1.14
chr1	39335098	39335441	peak_593	344	.	1.82342	0.0468662	1	0.91
chr1	39348611	39349016	peak_594	406	.	1.38881	0.0468662	1	0.46
chr1	39349087	39349492	peak_595	406	.	1.1715	0.0468662	1	0.23
chr1	39385763	39385847	peak_596	85	.	2.36693	0.00432345	1	1.59
chr1	39388448	39388548	peak_597	101	.	1.83728	0.0343068	1	1.37
chr1	39413955	39414036	peak_598	82	.	2.00401	0.00215929	1	1.14
chr1	39427598	39427653	peak_599	56	.	2.85759	4.80961e-05	1	2.05
chr1	39429848	39429926	peak_600	79	.	3.29922	3.86465e-05	1	2.51
chr1	39433102	39433172	peak_601	71	.	2.62062	0.0028024	1	1.82
chr1	39437867	39437914	peak_602	48	.	2.16864	0.00391435	1	1.37
chr1	39442474	39442559	peak_603	86	.	2.74946	0.00102216	1	2.28
chr1	39444743	39444842	peak_604	100	.	2.79474	0.000118086	1	2.05
chr1	39451095	39451159	peak_605	65	.	2.41992	0.00247087	1	1.59
chr1	39461167	39461412	peak_606	246	.	1.1715	0.0468662	1	0.23
chr1	39461937	39461987	peak_607	51	.	1.86948	0.00942432	1	1.14
chr1	39485814	39485861	peak_608	48	.	2.06854	0.00942432	1	1.37
chr1	39556641	39557132	peak_609	492	.	1.38881	0.0468662	1	0.46
chr1	39748666	39749033	peak_610	368	.	1.60611	0.0468662	1	0.68
chr1	39788676	39788810	peak_611	135	.	1.1715	0.0468662	1	0.23
chr1	39841734	39841892	peak_612	159	.	1.94173	0.0452637	1	1.59
chr1	39847532	39847579	peak_613	48	.	2.09206	0.0245816	1	1.59
chr1	39852239	39852451	peak_614	213	.	1.3952	0.0422805	1	0.46
chr1	39852624	39852823	peak_615	200	.	1.38881	0.0468662	1	0.46
chr1	39902308	39902492	peak_616	185	.	1.1715	0.0468662	1	0.23
chr1	39958936	39959241	peak_617	306	.	1.38881	0.0468662	1	0.46
chr1	40064502	40064589	peak_618	88	.	2.36693	0.00432345	1	1.59
chr1	40281483	40281896	peak_619	414	.	1.82342	0.0468662	1	0.91
chr1	40281959	40282372	peak_620	414	.	1.38881	0.0468662	1	0.46
chr1	40300805	40300994	peak_621	190	.	1.60611	0.0468662	1	0.68
chr1	40463793	40464027	peak_622	235	.	1.38881	0.0468662	1	0.46
chr1	40630653	40630952	peak_623	300	.	1.1715	0.0468662	1	0.23
chr1	40738968	40739226	peak_624	259	.	1.82342	0.0468662	1	0.91
chr1	40768683	40768874	peak_625	192	.	1.38881	0.0468662	1	0.46
chr1	40769159	40769350	peak_626	192	.	1.1715	0.0468662	1	0.23
chr1	40769399	40769797	peak_627	399	.	2.04072	0.00111578	1	1.14
chr1	40769875	40770273	peak_628	399	.	1.38881	0.0468662	1	0.46
chr1	40784550	40784617	peak_629	68	.	1.1715	0.0468662	1	0.23
chr1	41017621	41017880	peak_630	260	.	1.1715	0.0468662	1	0.23
chr1	41240886	41241094	peak_631	209	.	1.38881	0.0468662	1	0.46
chr1	41241143	41241208	peak_632	66	.	1.38881	0.0468662	1	0.46
chr1	41242209	41242561	peak_633	353	.	1.1715	0.0468662	1	0.23
chr1	41513088	41513164	peak_634	77	.	1.1715	0.0468662	1	0.23
chr1	41513564	41513640	peak_635	77	.	1.82342	0.0468662	1	0.91
chr1	41573332	41573662	peak_636	331	.	1.1715	0.0468662	1	0.23
chr1	41579802	41580200	peak_637	399	.	1.38881	0.0468662	1	0.46
chr1	41584518	41584681	peak_638	164	.	1.1715	0.0468662	1	0.23
chr1	41861257	41861605	peak_639	349	.	1.38881	0.0468662	1	0.46
chr1	41861733	41862081	peak_640	349	.	1.38881	0.0468662	1	0.46
chr1	41862130	41862500	peak_641	371	.	2.04072	0.00111578	1	1.14
chr1	41862606	41862976	peak_642	371	.	1.60611	0.0468662	1	0.68
chr1	41863025	41863432	peak_643	408	.	1.82342	0.0468662	1	0.91
chr1	41863501	41863908	peak_644	408	.	1.60611	0.0468662	1	0.68
chr1	42179104	42179152	peak_645	49	.	2.54453	0.00321292	1	2.28
chr1	42183362	42183423	peak_646	62	.	1.1715	0.0468662	1	0.23
chr1	42462289	42462379	peak_647	91	.	1.1715	0.0468662	1	0.23
chr1	42659738	42660066	peak_648	329	.	1.1715	0.0468662	1	0.23
chr1	42671557	42671846	peak_649	290	.	1.38881	0.0468662	1	0.46
chr1	42676614	42676676	peak_650	63	.	1.82342	0.0468662	1	0.91
chr1	42676725	42677092	peak_651	368	.	1.60611	0.0468662	1	0.68
chr1	42682472	42682562	peak_652	91	.	2.9997	0.00385532	1	3.87
chr1	42683431	42683479	peak_653	49	.	3.56093	8.76436e-05	1	4.1
chr1	42693499	42693562	peak_654	64	.	3.67809	7.12804e-05	1	2.96
chr1	42696703	42696783	peak_655	81	.	4.66911	1.49972e-06	0.469355	5.24
chr1	42696889	42696983	peak_656	95	.	2.66349	0.00365982	1	4.33
chr1	42700868	42701085	peak_657	218	.	5.45273	1.09474e-08	0.0296169	5.24
chr1	42701847	42702019	peak_658	173	.	2.25803	0.00111578	1	1.37
chr1	42754897	42754980	peak_659	84	.	2.24773	0.0013458	1	1.37
chr1	42768037	42768236	peak_660	200	.	1.1715	0.0468662	1	0.23
chr1	42771552	42772045	peak_661	494	.	1.1715	0.0468662	1	0.23
chr1	42816513	42816661	peak_662	149	.	2.25803	0.00111578	1	1.37
chr1	42830866	42831021	peak_663	156	.	1.60611	0.0468662	1	0.68
chr1	42836527	42836678	peak_664	152	.	1.1715	0.0468662	1	0.23
chr1	42845760	42845905	peak_665	146	.	1.18233	0.0376721	1	0.23
chr1	42926334	42926409	peak_666	76	.	2.01409	0.0343068	1	1.59
chr1	42926830	42926943	peak_667	114	.	2.09206	0.0245816	1	1.59
chr1	43376128	43376429	peak_668	302	.	1.1715	0.0468662	1	0.23
chr1	43425980	43426454	peak_669	475	.	1.1715	0.0468662	1	0.23
chr1	43427533	43427781	peak_670	249	.	1.38881	0.0468662	1	0.46
chr1	43432900	43433128	peak_671	229	.	1.60611	0.0468662	1	0.68
chr1	43436890	43436992	peak_672	103	.	1.1715	0.0468662	1	0.23
chr1	43451053	43451263	peak_673	211	.	1.1715	0.0468662	1	0.23
chr1	43553598	43553667	peak_674	70	.	1.82342	0.0468662	1	0.91
chr1	43591132	43591331	peak_675	200	.	1.38881	0.0468662	1	0.46
chr1	43592443	43592795	peak_676	353	.	2.47534	0.00111578	1	1.59
chr1	43596903	43597295	peak_677	393	.	1.17689	0.0422805	1	0.23
chr1	43605249	43605296	peak_678	48	.	2.1763	0.0162342	1	1.59
chr1	43622100	43622170	peak_679	71	.	2.23753	0.00159654	1	1.37
chr1	43686983	43687341	peak_680	359	.	1.38881	0.0468662	1	0.46
chr1	43687459	43687817	peak_681	359	.	1.38881	0.0468662	1	0.46
chr1	43920679	43920865	peak_682	187	.	1.38881	0.0468662	1	0.46
chr1	43930119	43930379	peak_683	261	.	1.38881	0.0468662	1	0.46
chr1	44029467	44029963	peak_684	497	.	1.38881	0.0468662	1	0.46
chr1	44651314	44651361	peak_685	48	.	1.9084	0.0245816	1	1.37
chr1	44753768	44753823	peak_686	56	.	2.36693	0.00432345	1	1.59
chr1	44760366	44760469	peak_687	104	.	2.27572	0.0245816	1	1.82
chr1	45347019	45347402	peak_688	384	.	1.1715	0.0468662	1	0.23
chr1	45607437	45607502	peak_689	66	.	2.26761	0.00942432	1	1.59
chr1	45609648	45609703	peak_690	56	.	2.74642	0.00020649	1	2.05
chr1	45615048	45615232	peak_691	185	.	2.89816	0.00321292	1	2.73
chr1	45616658	45616715	peak_692	58	.	2.1763	0.0162342	1	1.59
chr1	45617573	45617627	peak_693	55	.	4.08684	4.85848e-05	1	3.87
chr1	45659528	45659828	peak_694	301	.	1.1715	0.0468662	1	0.23
chr1	45660175	45660298	peak_695	124	.	2.1763	0.0162342	1	1.59
chr1	45660982	45661086	peak_696	105	.	2.55841	0.00102216	1	2.05
chr1	46002004	46002367	peak_697	364	.	1.38881	0.0468662	1	0.46
chr1	46009994	46010249	peak_698	256	.	1.1715	0.0468662	1	0.23
chr1	46028851	46028956	peak_699	106	.	1.60611	0.0468662	1	0.68
chr1	46029005	46029360	peak_700	356	.	1.1715	0.0468662	1	0.23
chr1	46029481	46029688	peak_701	208	.	1.38881	0.0468662	1	0.46
chr1	46278280	46278331	peak_702	52	.	2.11219	0.0452637	1	1.82
chr1	46573452	46573586	peak_703	135	.	1.60611	0.0468662	1	0.68
chr1	46629956	46630236	peak_704	281	.	1.38881	0.0468662	1	0.46
chr1	46653086	46653342	peak_705	257	.	1.1715	0.0468662	1	0.23
chr1	47890473	47890776	peak_706	304	.	1.1715	0.0468662	1	0.23
chr1	49698499	49698588	peak_707	90	.	1.1715	0.0468662	1	0.23
chr1	50233669	50233855	peak_708	187	.	1.1715	0.0468662	1	0.23
chr1	50300079	50300391	peak_709	313	.	1.38881	0.0468662	1	0.46
chr1	50491136	50491525	peak_710	390	.	1.18233	0.0376721	1	0.23
chr1	50515921	50516035	peak_711	115	.	1.1715	0.0468662	1	0.23
chr1	50532628	50532900	peak_712	273	.	1.1715	0.0468662	1	0.23
chr1	50533104	50533376	peak_713	273	.	1.1715	0.0468662	1	0.23
chr1	50535341	50535422	peak_714	82	.	2.57471	0.00432345	1	1.82
chr1	50632974	50633401	peak_715	428	.	1.38881	0.0468662	1	0.46
chr1	50633450	50633510	peak_716	61	.	1.1715	0.0468662	1	0.23
chr1	50725303	50725418	peak_717	116	.	1.38881	0.0468662	1	0.46
chr1	50739401	50739764	peak_718	364	.	1.21031	0.0142968	1	0.23
chr1	50793019	50793157	peak_719	139	.	1.1715	0.0468662	1	0.23
chr1	50954543	50955014	peak_720	472	.	1.1715	0.0468662	1	0.23
chr1	51354636	51354957	peak_721	322	.	1.1715	0.0468662	1	0.23
chr1	51355112	51355433	peak_722	322	.	2.04072	0.00111578	1	1.14
chr1	51393788	51393897	peak_723	110	.	1.1715	0.0468662	1	0.23
chr1	51405102	51405472	peak_724	371	.	1.1715	0.0468662	1	0.23
chr1	51773190	51773605	peak_725	416	.	1.1715	0.0468662	1	0.23
chr1	51789206	51789402	peak_726	197	.	3.01035	0.00192655	1	2.73
chr1	51790493	51790555	peak_727	63	.	3.13157	0.00102216	1	2.73
chr1	51790897	51790949	peak_728	53	.	1.98525	0.0162342	1	1.37
chr1	51791559	51791647	peak_729	89	.	2.32189	0.018988	1	3.64
chr1	51798284	51798337	peak_730	54	.	3.56132	0.00011418	1	3.42
chr1	51811985	51812045	peak_731	61	.	2.46668	0.00942432	1	1.82
chr1	51836117	51836189	peak_732	73	.	3.09886	3.05056e-05	1	2.28
chr1	51840413	51840468	peak_733	56	.	2.36772	0.00321292	1	2.05
chr1	52086658	52086799	peak_734	142	.	1.60611	0.0468662	1	0.68
chr1	52239205	52239309	peak_735	105	.	1.1715	0.0468662	1	0.23
chr1	52278387	52278574	peak_736	188	.	1.1715	0.0468662	1	0.23
chr1	52282351	52282697	peak_737	347	.	1.1715	0.0468662	1	0.23
chr1	52350487	52350656	peak_738	170	.	1.60611	0.0468662	1	0.68
chr1	52384347	52384525	peak_739	179	.	1.1715	0.0468662	1	0.23
chr1	52384574	52384629	peak_740	56	.	1.38881	0.0468662	1	0.46
chr1	52385154	52385414	peak_741	261	.	1.38881	0.0468662	1	0.46
chr1	52393503	52393579	peak_742	77	.	2.46668	0.00942432	1	1.82
chr1	52474911	52474958	peak_743	48	.	1.9084	0.0245816	1	1.37
chr1	52475460	52475507	peak_744	48	.	2.27572	0.0245816	1	1.82
chr1	52684238	52684439	peak_745	202	.	1.38881	0.0468662	1	0.46
chr1	52684714	52684915	peak_746	202	.	1.1715	0.0468662	1	0.23
chr1	52686303	52686456	peak_747	154	.	1.1715	0.0468662	1	0.23
chr1	52686779	52686932	peak_748	154	.	1.38881	0.0468662	1	0.46
chr1	52772198	52772554	peak_749	357	.	1.60611	0.0468662	1	0.68
chr1	52980477	52980826	peak_750	350	.	2.04072	0.00111578	1	1.14
chr1	53210780	53210864	peak_751	85	.	1.38881	0.0468662	1	0.46
chr1	53211256	53211340	peak_752	85	.	1.1715	0.0468662	1	0.23
chr1	53240621	53240861	peak_753	241	.	1.38881	0.0468662	1	0.46
chr1	53250775	53250830	peak_754	56	.	2.7825	0.000137237	1	2.05
chr1	53257355	53257427	peak_755	73	.	2.57471	0.00432345	1	1.82
chr1	53296699	53296778	peak_756	80	.	1.38881	0.0468662	1	0.46
chr1	53297175	53297254	peak_757	80	.	1.38881	0.0468662	1	0.46
chr1	53320100	53320490	peak_758	391	.	1.38881	0.0468662	1	0.46
chr1	53321491	53321538	peak_759	48	.	1.1715	0.0468662	1	0.23
chr1	53800703	53800751	peak_760	49	.	2.66575	0.000446889	1	2.05
chr1	53866757	53866824	peak_761	68	.	1.1715	0.0468662	1	0.23
chr1	53889004	53889227	peak_762	224	.	1.38881	0.0468662	1	0.46
chr1	53889480	53889703	peak_763	224	.	1.1715	0.0468662	1	0.23
chr1	53962772	53962884	peak_764	113	.	1.1715	0.0468662	1	0.23
chr1	53967000	53967215	peak_765	216	.	1.6135	0.0422805	1	0.68
chr1	54171630	54172042	peak_766	413	.	1.38881	0.0468662	1	0.46
chr1	54173452	54173659	peak_767	208	.	1.1715	0.0468662	1	0.23
chr1	54205121	54205217	peak_768	97	.	2.55841	0.00102216	1	2.05
chr1	54217542	54217769	peak_769	228	.	1.3952	0.0422805	1	0.46
chr1	54223355	54223437	peak_770	83	.	1.1715	0.0468662	1	0.23
chr1	54226885	54226932	peak_771	48	.	2.24773	0.0013458	1	1.37
chr1	54229656	54230005	peak_772	350	.	1.38881	0.0468662	1	0.46
chr1	54285598	54285841	peak_773	244	.	1.1715	0.0468662	1	0.23
chr1	54285890	54286300	peak_774	411	.	1.1715	0.0468662	1	0.23
chr1	54286366	54286776	peak_775	411	.	1.38881	0.0468662	1	0.46
chr1	54287301	54287368	peak_776	68	.	1.1715	0.0468662	1	0.23
chr1	54287417	54287877	peak_777	461	.	1.38881	0.0468662	1	0.46
chr1	54381750	54382156	peak_778	407	.	1.38881	0.0468662	1	0.46
chr1	54405197	54405476	peak_779	280	.	1.1715	0.0468662	1	0.23
chr1	54542766	54543253	peak_780	488	.	1.1715	0.0468662	1	0.23
chr1	54756234	54756655	peak_781	422	.	1.1715	0.0468662	1	0.23
chr1	54756710	54757131	peak_782	422	.	1.38881	0.0468662	1	0.46
chr1	54759480	54759859	peak_783	380	.	1.1715	0.0468662	1	0.23
chr1	54865288	54865385	peak_784	98	.	2.36693	0.00432345	1	1.59
chr1	54871360	54871489	peak_785	130	.	3.46203	0.000446889	1	2.96
chr1	54875645	54875949	peak_786	305	.	2.90995	1.77812e-05	1	2.05
chr1	54886888	54886935	peak_787	48	.	1.98525	0.0162342	1	1.37
chr1	55067185	55067232	peak_788	48	.	1.72474	0.0245816	1	1.14
chr1	55071886	55072234	peak_789	349	.	1.1715	0.0468662	1	0.23
chr1	55072509	55072767	peak_790	259	.	1.38881	0.0468662	1	0.46
chr1	55077792	55078281	peak_791	490	.	1.38881	0.0468662	1	0.46
chr1	55102396	55102574	peak_792	179	.	1.38881	0.0468662	1	0.46
chr1	55147509	55147727	peak_793	219	.	1.38881	0.0468662	1	0.46
chr1	55153070	55153448	peak_794	379	.	1.1715	0.0468662	1	0.23
chr1	55153546	55153881	peak_795	336	.	1.60611	0.0468662	1	0.68
chr1	55159030	55159150	peak_796	121	.	1.1715	0.0468662	1	0.23
chr1	55159506	55159626	peak_797	121	.	1.60611	0.0468662	1	0.68
chr1	55159675	55159913	peak_798	239	.	1.1715	0.0468662	1	0.23
chr1	56188339	56188640	peak_799	302	.	1.1715	0.0468662	1	0.23
chr1	56293031	56293516	peak_800	486	.	1.1715	0.0468662	1	0.23
chr1	58657842	58657950	peak_801	109	.	1.38881	0.0468662	1	0.46
chr1	58658318	58658426	peak_802	109	.	1.60611	0.0468662	1	0.68
chr1	58667758	58667836	peak_803	79	.	1.38881	0.0468662	1	0.46
chr1	58667885	58668131	peak_804	247	.	1.82342	0.0468662	1	0.91
chr1	58668361	58668607	peak_805	247	.	1.1715	0.0468662	1	0.23
chr1	58687846	58688110	peak_806	265	.	1.82342	0.0468662	1	0.91
chr1	58688322	58688564	peak_807	243	.	1.1715	0.0468662	1	0.23
chr1	58689565	58689729	peak_808	165	.	1.18233	0.0376721	1	0.23
chr1	58699255	58699534	peak_809	280	.	1.1715	0.0468662	1	0.23
chr1	61455847	61456067	peak_810	221	.	1.60611	0.0468662	1	0.68
chr1	61456323	61456543	peak_811	221	.	1.1715	0.0468662	1	0.23
chr1	62439940	62440005	peak_812	66	.	2.45311	0.00492448	1	2.28
chr1	62441556	62441605	peak_813	50	.	2.82669	0.00192655	1	2.51
chr1	62443250	62443353	peak_814	104	.	4.29435	1.22124e-05	1	3.87
chr1	62444770	62445157	peak_815	388	.	3.60541	0.000227924	1	3.64
chr1	62445206	62445354	peak_816	149	.	3.07497	0.00321292	1	2.96
chr1	62496179	62496332	peak_817	154	.	1.1715	0.0468662	1	0.23
chr1	63411344	63411562	peak_818	219	.	1.38881	0.0468662	1	0.46
chr1	63411820	63412038	peak_819	219	.	1.38881	0.0468662	1	0.46
chr1	63428140	63428395	peak_820	256	.	1.1715	0.0468662	1	0.23
chr1	63428616	63428871	peak_821	256	.	1.1715	0.0468662	1	0.23
chr1	63516839	63516906	peak_822	68	.	1.1715	0.0468662	1	0.23
chr1	63592668	63592972	peak_823	305	.	1.38881	0.0468662	1	0.46
chr1	63597671	63597984	peak_824	314	.	1.1715	0.0468662	1	0.23
chr1	64749809	64750010	peak_825	202	.	1.1715	0.0468662	1	0.23
chr1	64856487	64856876	peak_826	390	.	1.1715	0.0468662	1	0.23
chr1	64857401	64857641	peak_827	241	.	1.1715	0.0468662	1	0.23
chr1	65388894	65389286	peak_828	393	.	1.1715	0.0468662	1	0.23
chr1	65414390	65414746	peak_829	357	.	1.1715	0.0468662	1	0.23
chr1	65414827	65415222	peak_830	396	.	1.38881	0.0468662	1	0.46
chr1	66356074	66356195	peak_831	122	.	1.1715	0.0468662	1	0.23
chr1	66927593	66927658	peak_832	66	.	1.38881	0.0468662	1	0.46
chr1	66928069	66928134	peak_833	66	.	1.38881	0.0468662	1	0.46
chr1	66958940	66959010	peak_834	71	.	2.99029	0.000137237	1	2.28
chr1	66968886	66969147	peak_835	262	.	1.1715	0.0468662	1	0.23
chr1	66969362	66969623	peak_836	262	.	1.1715	0.0468662	1	0.23
chr1	66970833	66970931	peak_837	99	.	2.66575	0.000446889	1	2.05
chr1	66971460	66971674	peak_838	215	.	1.1715	0.0468662	1	0.23
chr1	67053279	67053513	peak_839	235	.	1.19896	0.0237143	1	0.23
chr1	67411226	67411332	peak_840	107	.	2.74946	0.00102216	1	2.28
chr1	67411384	67411435	peak_841	52	.	2.36735	0.0162342	1	1.82
chr1	67411853	67411908	peak_842	56	.	2.01409	0.0343068	1	1.59
chr1	67412136	67412272	peak_843	137	.	2.01409	0.0343068	1	1.59
chr1	67413017	67413197	peak_844	181	.	2.20802	0.018988	1	3.42
chr1	67424232	67424306	peak_845	75	.	2.26761	0.00942432	1	1.59
chr1	67426169	67426277	peak_846	109	.	3.51368	4.85848e-05	1	3.19
chr1	67758361	67758686	peak_847	326	.	1.1715	0.0468662	1	0.23
chr1	69568257	69568644	peak_848	388	.	1.1715	0.0468662	1	0.23
chr1	69755093	69755403	peak_849	311	.	1.1715	0.0468662	1	0.23
chr1	70221505	70221781	peak_850	277	.	2.07931	0.0165634	1	5.24
chr1	70223519	70223568	peak_851	50	.	2.46668	0.00942432	1	1.82
chr1	70224184	70224241	peak_852	58	.	2.26761	0.00942432	1	1.59
chr1	70224498	70224562	peak_853	65	.	2.45638	0.0100314	1	1.82
chr1	70225640	70225776	peak_854	137	.	2.64357	0.000538505	1	2.05
chr1	70230023	70230087	peak_855	65	.	2.66575	0.000446889	1	2.05
chr1	70230579	70230633	peak_856	55	.	2.36735	0.0162342	1	1.82
chr1	70230927	70230987	peak_857	61	.	2.63262	0.000588478	1	2.05
chr1	70231872	70232003	peak_858	132	.	2.63262	0.000588478	1	2.05
chr1	70232357	70232404	peak_859	48	.	2.44616	0.0106554	1	1.82
chr1	70234755	70234816	peak_860	62	.	2.32189	0.018988	1	3.64
chr1	70237519	70237592	peak_861	74	.	3.51368	4.85848e-05	1	3.19
chr1	70239441	70239533	peak_862	93	.	4.08288	1.73077e-06	0.536718	3.42
chr1	70245610	70245981	peak_863	372	.	1.38881	0.0468662	1	0.46
chr1	70246822	70246936	peak_864	115	.	3.19808	0.000137237	1	2.51
chr1	70249959	70250087	peak_865	129	.	3.58228	0.000181359	1	2.96
chr1	70250383	70250515	peak_866	133	.	6.57053	1.61365e-09	0.009018	6.83
chr1	70250645	70250907	peak_867	263	.	2.77736	0.00365982	1	4.55
chr1	70251087	70251243	peak_868	157	.	3.13993	0.000470598	1	4.1
chr1	70251303	70251395	peak_869	93	.	2.80205	0.0029063	1	3.42
chr1	70251510	70251719	peak_870	210	.	4.25831	1.59709e-05	1	3.87
chr1	70251768	70251860	peak_871	93	.	3.06389	0.000446889	1	2.51
chr1	70418037	70418337	peak_872	301	.	1.1715	0.0468662	1	0.23
chr1	70430067	70430447	peak_873	381	.	1.1715	0.0468662	1	0.23
chr1	70790216	70790608	peak_874	393	.	1.1715	0.0468662	1	0.23
chr1	71063407	71063531	peak_875	125	.	2.78308	0.000817692	1	2.28
chr1	71063599	71063834	peak_876	236	.	3.32262	0.00102216	1	2.96
chr1	71063884	71063959	peak_877	76	.	2.54453	0.00321292	1	2.28
chr1	71064059	71064131	peak_878	73	.	2.89816	0.00321292	1	2.73
chr1	71064180	71064236	peak_879	57	.	1.94173	0.0452637	1	1.59
chr1	71064661	71064729	peak_880	69	.	4.32818	2.70029e-05	1	4.78
chr1	71064835	71065017	peak_881	183	.	4.66	1.85353e-06	0.570257	4.55
chr1	71065652	71065771	peak_882	120	.	2.19397	0.0147438	1	1.59
chr1	71066308	71066403	peak_883	96	.	2.09206	0.0245816	1	1.59
chr1	71066656	71066751	peak_884	96	.	2.1418	0.0193977	1	1.59
chr1	71066847	71066931	peak_885	85	.	3.26995	0.00134125	1	2.96
chr1	71069316	71069419	peak_886	104	.	2.9524	0.00095078	1	2.51
chr1	71069703	71069783	peak_887	81	.	2.22102	0.0126267	1	1.59
chr1	71069884	71069979	peak_888	96	.	2.42597	0.0119531	1	1.82
chr1	71070280	71070387	peak_889	108	.	2.0344	0.0119531	1	1.37
chr1	71070467	71070600	peak_890	134	.	2.45937	0.00192655	1	2.05
chr1	71070773	71070875	peak_891	103	.	3.07497	0.00321292	1	2.96
chr1	71072084	71072251	peak_892	168	.	3.08982	0.000365949	1	2.51
chr1	71072436	71072506	peak_893	71	.	3.69209	1.22124e-05	1	3.19
chr1	71075902	71076001	peak_894	100	.	1.40165	0.0376721	1	0.46
chr1	71076776	71076855	peak_895	80	.	3.51358	3.86465e-05	1	2.73
chr1	71078446	71078499	peak_896	54	.	2.26761	0.00942432	1	1.59
chr1	74204718	74204971	peak_897	254	.	1.1715	0.0468662	1	0.23
chr1	74701896	74702117	peak_898	222	.	1.1715	0.0468662	1	0.23
chr1	74738347	74738737	peak_899	391	.	1.1715	0.0468662	1	0.23
chr1	74738786	74738987	peak_900	202	.	1.38881	0.0468662	1	0.46
chr1	74739262	74739463	peak_901	202	.	1.1715	0.0468662	1	0.23
chr1	74747272	74747568	peak_902	297	.	1.38881	0.0468662	1	0.46
chr1	75616589	75616902	peak_903	314	.	1.1715	0.0468662	1	0.23
chr1	75617065	75617378	peak_904	314	.	1.1715	0.0468662	1	0.23
chr1	75617427	75617546	peak_905	120	.	1.1715	0.0468662	1	0.23
chr1	75617903	75618022	peak_906	120	.	1.1715	0.0468662	1	0.23
chr1	75725396	75725583	peak_907	188	.	1.38881	0.0468662	1	0.46
chr1	75725711	75726059	peak_908	349	.	1.38881	0.0468662	1	0.46
chr1	75733461	75733583	peak_909	123	.	1.38881	0.0468662	1	0.46
chr1	75739903	75739984	peak_910	82	.	1.1715	0.0468662	1	0.23
chr1	75740033	75740149	peak_911	117	.	2.04072	0.00111578	1	1.14
chr1	75792713	75792777	peak_912	65	.	2.49779	0.00511965	1	3.19
chr1	75800056	75800103	peak_913	48	.	2.0222	0.00159654	1	1.14
chr1	77089772	77089991	peak_914	220	.	1.1715	0.0468662	1	0.23
chr1	77090248	77090467	peak_915	220	.	1.1715	0.0468662	1	0.23
chr1	77092989	77093305	peak_916	317	.	1.1715	0.0468662	1	0.23
chr1	77349077	77349405	peak_917	329	.	1.1715	0.0468662	1	0.23
chr1	77629216	77629523	peak_918	308	.	1.1715	0.0468662	1	0.23
chr1	77629692	77629999	peak_919	308	.	1.1715	0.0468662	1	0.23
chr1	77630048	77630383	peak_920	336	.	1.38881	0.0468662	1	0.46
chr1	77630524	77630859	peak_921	336	.	1.1715	0.0468662	1	0.23
chr1	77762463	77762892	peak_922	430	.	1.1715	0.0468662	1	0.23
chr1	77783066	77783339	peak_923	274	.	1.38881	0.0468662	1	0.46
chr1	77783542	77783815	peak_924	274	.	1.1715	0.0468662	1	0.23
chr1	77938747	77939095	peak_925	349	.	1.1715	0.0468662	1	0.23
chr1	77944215	77944343	peak_926	129	.	2.46668	0.00942432	1	1.82
chr1	77944621	77944749	peak_927	129	.	2.01409	0.0343068	1	1.59
chr1	77945448	77945498	peak_928	51	.	3.51368	4.85848e-05	1	3.19
chr1	77945547	77945724	peak_929	178	.	2.74946	0.00102216	1	2.28
chr1	77946152	77946366	peak_930	215	.	2.75834	0.000181359	1	2.05
chr1	77946511	77946563	peak_931	53	.	2.26761	0.00942432	1	1.59
chr1	77947467	77947534	peak_932	68	.	2.86168	0.00709561	1	2.96
chr1	77948102	77948230	peak_933	129	.	1.98525	0.0162342	1	1.37
chr1	77948286	77948347	peak_934	62	.	2.06854	0.00942432	1	1.37
chr1	77949130	77949216	peak_935	87	.	3.15661	0.00020649	1	2.51
chr1	77954616	77954790	peak_936	175	.	1.1715	0.0468662	1	0.23
chr1	77960163	77960211	peak_937	49	.	2.36772	0.00321292	1	2.05
chr1	78108462	78108844	peak_938	383	.	1.1715	0.0468662	1	0.23
chr1	79404254	79404597	peak_939	344	.	1.1715	0.0468662	1	0.23
chr1	84078273	84078339	peak_940	67	.	2.15914	0.00432345	1	1.37
chr1	84184726	84185139	peak_941	414	.	1.1715	0.0468662	1	0.23
chr1	84235913	84236305	peak_942	393	.	1.82342	0.0468662	1	0.91
chr1	84252645	84252893	peak_943	249	.	1.1715	0.0468662	1	0.23
chr1	84484323	84484685	peak_944	363	.	1.60611	0.0468662	1	0.68
chr1	84490206	84490392	peak_945	187	.	2.25803	0.00111578	1	1.37
chr1	84553893	84554147	peak_946	255	.	1.38881	0.0468662	1	0.46
chr1	84554369	84554602	peak_947	234	.	1.38881	0.0468662	1	0.46
chr1	84647500	84647576	peak_948	77	.	1.60611	0.0468662	1	0.68
chr1	84663853	84663978	peak_949	126	.	1.1715	0.0468662	1	0.23
chr1	84664329	84664454	peak_950	126	.	1.82342	0.0468662	1	0.91
chr1	84876990	84877278	peak_951	289	.	1.1715	0.0468662	1	0.23
chr1	85200777	85201149	peak_952	373	.	2.04072	0.00111578	1	1.14
chr1	85201198	85201540	peak_953	343	.	1.1715	0.0468662	1	0.23
chr1	85252455	85252511	peak_954	57	.	2.01409	0.0343068	1	1.59
chr1	85254154	85254202	peak_955	49	.	2.57471	0.00432345	1	1.82
chr1	85258505	85258682	peak_956	178	.	2.45287	0.00159654	1	1.59
chr1	85275373	85275814	peak_957	442	.	1.38881	0.0468662	1	0.46
chr1	86512575	86512790	peak_958	216	.	1.1715	0.0468662	1	0.23
chr1	86513051	86513266	peak_959	216	.	1.1715	0.0468662	1	0.23
chr1	86984427	86984849	peak_960	423	.	1.1715	0.0468662	1	0.23
chr1	87044712	87045061	peak_961	350	.	1.1715	0.0468662	1	0.23
chr1	87104705	87104810	peak_962	106	.	2.36772	0.00321292	1	2.05
chr1	87104948	87104995	peak_963	48	.	1.94173	0.0452637	1	1.59
chr1	88771751	88771850	peak_964	100	.	2.55841	0.00102216	1	2.05
chr1	88795050	88795508	peak_965	459	.	1.1715	0.0468662	1	0.23
chr1	88795557	88795745	peak_966	189	.	1.1715	0.0468662	1	0.23
chr1	88808676	88809012	peak_967	337	.	1.1715	0.0468662	1	0.23
chr1	88833273	88833343	peak_968	71	.	1.38881	0.0468662	1	0.46
chr1	88833749	88833819	peak_969	71	.	1.38881	0.0468662	1	0.46
chr1	88980565	88980936	peak_970	372	.	1.60611	0.0468662	1	0.68
chr1	89022599	89022954	peak_971	356	.	1.82342	0.0468662	1	0.91
chr1	89023075	89023430	peak_972	356	.	1.1715	0.0468662	1	0.23
chr1	89583312	89583400	peak_973	89	.	1.60611	0.0468662	1	0.68
chr1	89583449	89583515	peak_974	67	.	1.1715	0.0468662	1	0.23
chr1	89632156	89632631	peak_975	476	.	1.1715	0.0468662	1	0.23
chr1	89634173	89634486	peak_976	314	.	1.1715	0.0468662	1	0.23
chr1	89634649	89634962	peak_977	314	.	1.1715	0.0468662	1	0.23
chr1	89821528	89821655	peak_978	128	.	1.1715	0.0468662	1	0.23
chr1	89896418	89896675	peak_979	258	.	1.60611	0.0468662	1	0.68
chr1	89896894	89897151	peak_980	258	.	1.1715	0.0468662	1	0.23
chr1	89934759	89935208	peak_981	450	.	2.04072	0.00111578	1	1.14
chr1	89995779	89995828	peak_982	50	.	1.1715	0.0468662	1	0.23
chr1	90017850	90018225	peak_983	376	.	1.38881	0.0468662	1	0.46
chr1	90514779	90515051	peak_984	273	.	1.38881	0.0468662	1	0.46
chr1	90827099	90827343	peak_985	245	.	1.1715	0.0468662	1	0.23
chr1	90851451	90851796	peak_986	346	.	1.1715	0.0468662	1	0.23
chr1	90916681	90916996	peak_987	316	.	1.60611	0.0468662	1	0.68
chr1	90940294	90940371	peak_988	78	.	1.98525	0.0162342	1	1.37
chr1	90941107	90941200	peak_989	94	.	2.36693	0.00432345	1	1.59
chr1	91507881	91508221	peak_990	341	.	1.60611	0.0468662	1	0.68
chr1	91508292	91508669	peak_991	378	.	2.7825	0.000137237	1	2.05
chr1	91514047	91514203	peak_992	157	.	1.82342	0.0468662	1	0.91
chr1	91524259	91524336	peak_993	78	.	1.98525	0.0162342	1	1.37
chr1	91524938	91525242	peak_994	305	.	2.25803	0.00111578	1	1.37
chr1	91540030	91540174	peak_995	145	.	1.1715	0.0468662	1	0.23
chr1	92299576	92299781	peak_996	206	.	1.1715	0.0468662	1	0.23
chr1	92332717	92332946	peak_997	230	.	1.1715	0.0468662	1	0.23
chr1	92333193	92333422	peak_998	230	.	1.38881	0.0468662	1	0.46
chr1	92333471	92333700	peak_999	230	.	1.1715	0.0468662	1	0.23
chr1	92333947	92334176	peak_1000	230	.	1.1715	0.0468662	1	0.23
chr1	92475217	92475264	peak_1001	48	.	1.86948	0.00942432	1	1.14
chr1	92582003	92582276	peak_1002	274	.	1.1715	0.0468662	1	0.23
chr1	92834867	92834936	peak_1003	70	.	3.23283	0.000594183	1	5.47
chr1	92876448	92876770	peak_1004	323	.	1.1715	0.0468662	1	0.23
chr1	92952119	92952504	peak_1005	386	.	1.1715	0.0468662	1	0.23
chr1	93152667	93152751	peak_1006	85	.	2.74946	0.00102216	1	2.28
chr1	93156288	93156358	peak_1007	71	.	2.39844	0.00315362	1	1.59
chr1	93158564	93158852	peak_1008	289	.	1.1715	0.0468662	1	0.23
chr1	93180074	93180311	peak_1009	238	.	2.86482	0.000446889	1	2.28
chr1	93183423	93183483	peak_1010	61	.	2.23753	0.00159654	1	1.37
chr1	93191611	93192021	peak_1011	411	.	1.1715	0.0468662	1	0.23
chr1	93208837	93208985	peak_1012	149	.	1.1715	0.0468662	1	0.23
chr1	93214113	93214462	peak_1013	350	.	1.1715	0.0468662	1	0.23
chr1	93214589	93214938	peak_1014	350	.	2.04072	0.00111578	1	1.14
chr1	93345988	93346044	peak_1015	57	.	2.19091	0.0343068	1	1.82
chr1	93448663	93449040	peak_1016	378	.	1.1715	0.0468662	1	0.23
chr1	93551452	93551672	peak_1017	221	.	1.82342	0.0468662	1	0.91
chr1	93872138	93872197	peak_1018	60	.	2.40913	0.0028024	1	1.59
chr1	93873091	93873146	peak_1019	56	.	2.12196	0.00614724	1	1.37
chr1	93875643	93875701	peak_1020	59	.	2.82921	0.000588478	1	2.28
chr1	93877180	93877324	peak_1021	145	.	2.54453	0.00321292	1	2.28
chr1	93976776	93976935	peak_1022	160	.	1.1715	0.0468662	1	0.23
chr1	94092303	94092667	peak_1023	365	.	1.1715	0.0468662	1	0.23
chr1	95288777	95289143	peak_1024	367	.	1.1715	0.0468662	1	0.23
chr1	97711151	97711260	peak_1025	110	.	1.38881	0.0468662	1	0.46
chr1	97788111	97788401	peak_1026	291	.	1.1715	0.0468662	1	0.23
chr1	99861718	99861874	peak_1027	157	.	1.1715	0.0468662	1	0.23
chr1	99900881	99901179	peak_1028	299	.	1.1715	0.0468662	1	0.23
chr1	100024018	100024121	peak_1029	104	.	1.38881	0.0468662	1	0.46
chr1	100026118	100026246	peak_1030	129	.	1.60611	0.0468662	1	0.68
chr1	100026594	100026722	peak_1031	129	.	1.1715	0.0468662	1	0.23
chr1	100049091	100049436	peak_1032	346	.	1.1715	0.0468662	1	0.23
chr1	100068526	100068828	peak_1033	303	.	1.1715	0.0468662	1	0.23
chr1	100082332	100082385	peak_1034	54	.	2.57471	0.00432345	1	1.82
chr1	100196055	100196226	peak_1035	172	.	1.38881	0.0468662	1	0.46
chr1	100290865	100291200	peak_1036	336	.	1.60611	0.0468662	1	0.68
chr1	100292214	100292604	peak_1037	391	.	1.38881	0.0468662	1	0.46
chr1	100990447	100990759	peak_1038	313	.	1.82342	0.0468662	1	0.91
chr1	100990923	100991235	peak_1039	313	.	1.38881	0.0468662	1	0.46
chr1	101235995	101236090	peak_1040	96	.	1.1715	0.0468662	1	0.23
chr1	101240134	101240270	peak_1041	137	.	1.82342	0.0468662	1	0.91
chr1	101240610	101240746	peak_1042	137	.	1.1715	0.0468662	1	0.23
chr1	101240795	101241065	peak_1043	271	.	1.60611	0.0468662	1	0.68
chr1	103546981	103547051	peak_1044	71	.	1.60611	0.0468662	1	0.68
chr1	104407570	104407731	peak_1045	162	.	1.38881	0.0468662	1	0.46
chr1	104850836	104851107	peak_1046	272	.	1.1715	0.0468662	1	0.23
chr1	107617644	107617918	peak_1047	275	.	1.1715	0.0468662	1	0.23
chr1	107618120	107618394	peak_1048	275	.	1.1715	0.0468662	1	0.23
chr1	107668970	107669214	peak_1049	245	.	1.1715	0.0468662	1	0.23
chr1	107669446	107669690	peak_1050	245	.	1.1715	0.0468662	1	0.23
chr1	107894743	107895152	peak_1051	410	.	1.1715	0.0468662	1	0.23
chr1	107921320	107921485	peak_1052	166	.	1.1715	0.0468662	1	0.23
chr1	107950337	107950679	peak_1053	343	.	1.1715	0.0468662	1	0.23
chr1	107950813	107951155	peak_1054	343	.	1.1715	0.0468662	1	0.23
chr1	108612214	108612396	peak_1055	183	.	1.82342	0.0468662	1	0.91
chr1	108643459	108643917	peak_1056	459	.	1.1715	0.0468662	1	0.23
chr1	108696753	108696804	peak_1057	52	.	2.27572	0.0245816	1	1.82
chr1	108696855	108696995	peak_1058	141	.	3.03383	0.00171668	1	2.73
chr1	108697214	108697273	peak_1059	60	.	1.9084	0.0245816	1	1.37
chr1	108697934	108697994	peak_1060	61	.	2.44616	0.0106554	1	1.82
chr1	108698224	108698300	peak_1061	77	.	2.06854	0.00942432	1	1.37
chr1	108699226	108699469	peak_1062	244	.	3.70473	4.85848e-05	1	3.42
chr1	108699647	108700057	peak_1063	411	.	4.47961	5.43588e-06	1	4.55
chr1	108700414	108700522	peak_1064	109	.	2.2868	0.0082619	1	1.59
chr1	108700825	108700907	peak_1065	83	.	2.30632	0.00716886	1	1.59
chr1	108701045	108701189	peak_1066	145	.	2.12196	0.00614724	1	1.37
chr1	108747269	108747476	peak_1067	208	.	1.38881	0.0468662	1	0.46
chr1	108747687	108747952	peak_1068	266	.	1.38881	0.0468662	1	0.46
chr1	108758347	108758513	peak_1069	167	.	1.1715	0.0468662	1	0.23
chr1	108913975	108914373	peak_1070	399	.	1.60611	0.0468662	1	0.68
chr1	108921628	108921926	peak_1071	299	.	1.1715	0.0468662	1	0.23
chr1	108922104	108922402	peak_1072	299	.	1.1715	0.0468662	1	0.23
chr1	109047051	109047265	peak_1073	215	.	1.1715	0.0468662	1	0.23
chr1	109229513	109229601	peak_1074	89	.	2.27572	0.0245816	1	1.82
chr1	109235396	109235443	peak_1075	48	.	2.1763	0.0162342	1	1.59
chr1	109252122	109252186	peak_1076	65	.	1.38881	0.0468662	1	0.46
chr1	109264291	109264338	peak_1077	48	.	2.24773	0.0013458	1	1.37
chr1	109268545	109268622	peak_1078	78	.	1.1715	0.0468662	1	0.23
chr1	109273163	109273598	peak_1079	436	.	2.25803	0.00111578	1	1.37
chr1	109274192	109274346	peak_1080	155	.	1.60611	0.0468662	1	0.68
chr1	109274478	109274567	peak_1081	90	.	2.15914	0.00432345	1	1.37
chr1	109274668	109274822	peak_1082	155	.	1.82342	0.0468662	1	0.91
chr1	109491865	109492262	peak_1083	398	.	1.38881	0.0468662	1	0.46
chr1	109498067	109498115	peak_1084	49	.	2.26761	0.00942432	1	1.59
chr1	109504419	109504707	peak_1085	289	.	1.1715	0.0468662	1	0.23
chr1	109504895	109505183	peak_1086	289	.	1.1715	0.0468662	1	0.23
chr1	109505232	109505362	peak_1087	131	.	1.1715	0.0468662	1	0.23
chr1	109505708	109505838	peak_1088	131	.	1.1715	0.0468662	1	0.23
chr1	109598106	109598376	peak_1089	271	.	1.17689	0.0422805	1	0.23
chr1	109706995	109707066	peak_1090	72	.	1.38881	0.0468662	1	0.46
chr1	109707471	109707542	peak_1091	72	.	1.1715	0.0468662	1	0.23
chr1	109985128	109985186	peak_1092	59	.	2.74946	0.00102216	1	2.28
chr1	110053497	110053910	peak_1093	414	.	1.60611	0.0468662	1	0.68
chr1	110054545	110054832	peak_1094	288	.	1.38881	0.0468662	1	0.46
chr1	110054911	110055308	peak_1095	398	.	1.60611	0.0468662	1	0.68
chr1	110339752	110339829	peak_1096	78	.	2.67606	0.0129167	1	2.96
chr1	110340964	110341168	peak_1097	205	.	3.07497	0.00321292	1	2.96
chr1	110341295	110341571	peak_1098	277	.	2.8939	0.00134125	1	2.51
chr1	110341620	110341676	peak_1099	57	.	2.70588	0.00134125	1	2.28
chr1	110343839	110343892	peak_1100	54	.	2.55841	0.00102216	1	2.05
chr1	110344691	110344738	peak_1101	48	.	2.22102	0.0126267	1	1.59
chr1	110345381	110345466	peak_1102	86	.	1.77127	0.0452637	1	1.37
chr1	110545206	110545508	peak_1103	303	.	1.1715	0.0468662	1	0.23
chr1	110566491	110566606	peak_1104	116	.	1.1715	0.0468662	1	0.23
chr1	110673290	110673391	peak_1105	102	.	1.9084	0.0245816	1	1.37
chr1	110897855	110897902	peak_1106	48	.	2.44178	0.00186776	1	1.59
chr1	110899415	110899498	peak_1107	84	.	2.09206	0.0245816	1	1.59
chr1	110899551	110899703	peak_1108	153	.	2.66575	0.000446889	1	2.05
chr1	110947500	110947578	peak_1109	79	.	2.26761	0.00942432	1	1.59
chr1	110963644	110963864	peak_1110	221	.	3.51368	4.85848e-05	1	3.19
chr1	111130295	111130723	peak_1111	429	.	1.1715	0.0468662	1	0.23
chr1	111184285	111184395	peak_1112	111	.	2.36735	0.0162342	1	1.82
chr1	111184543	111184596	peak_1113	54	.	2.36735	0.0162342	1	1.82
chr1	111215416	111215528	peak_1114	113	.	1.1715	0.0468662	1	0.23
chr1	111230916	111230977	peak_1115	62	.	2.19091	0.0343068	1	1.82
chr1	111449535	111449588	peak_1116	54	.	1.77127	0.0452637	1	1.37
chr1	111454252	111454301	peak_1117	50	.	2.79474	0.000118086	1	2.05
chr1	111706124	111706235	peak_1118	112	.	1.1715	0.0468662	1	0.23
chr1	111706600	111706711	peak_1119	112	.	1.1715	0.0468662	1	0.23
chr1	111765684	111765759	peak_1120	76	.	1.1715	0.0468662	1	0.23
chr1	111990012	111990427	peak_1121	416	.	1.1715	0.0468662	1	0.23
chr1	112456013	112456289	peak_1122	277	.	2.25803	0.00111578	1	1.37
chr1	112456489	112456765	peak_1123	277	.	1.38881	0.0468662	1	0.46
chr1	112530666	112530729	peak_1124	64	.	1.1715	0.0468662	1	0.23
chr1	112650841	112650965	peak_1125	125	.	1.60611	0.0468662	1	0.68
chr1	112651317	112651441	peak_1126	125	.	1.82342	0.0468662	1	0.91
chr1	112670780	112670881	peak_1127	102	.	2.74946	0.00102216	1	2.28
chr1	112671051	112671124	peak_1128	74	.	2.06854	0.00942432	1	1.37
chr1	112687196	112687546	peak_1129	351	.	1.1715	0.0468662	1	0.23
chr1	112710777	112710912	peak_1130	136	.	1.1715	0.0468662	1	0.23
chr1	112793881	112794285	peak_1131	405	.	1.1715	0.0468662	1	0.23
chr1	113073686	113074096	peak_1132	411	.	1.20461	0.0190169	1	0.23
chr1	113092399	113092705	peak_1133	307	.	1.1715	0.0468662	1	0.23
chr1	113098575	113098761	peak_1134	187	.	1.38881	0.0468662	1	0.46
chr1	113098810	113098858	peak_1135	49	.	1.1715	0.0468662	1	0.23
chr1	113124508	113124777	peak_1136	270	.	1.60611	0.0468662	1	0.68
chr1	113763763	113763827	peak_1137	65	.	1.95135	0.00432345	1	1.14
chr1	113811853	113811933	peak_1138	81	.	2.46668	0.00942432	1	1.82
chr1	113912409	113912773	peak_1139	365	.	2.04072	0.00111578	1	1.14
chr1	113940419	113940534	peak_1140	116	.	2.27572	0.0245816	1	1.82
chr1	113940998	113941066	peak_1141	69	.	2.01409	0.0343068	1	1.59
chr1	113958136	113958184	peak_1142	49	.	2.36693	0.00432345	1	1.59
chr1	113960561	113960984	peak_1143	424	.	1.1715	0.0468662	1	0.23
chr1	113967831	113967921	peak_1144	91	.	2.15914	0.00432345	1	1.37
chr1	113968593	113968646	peak_1145	54	.	2.54453	0.00321292	1	2.28
chr1	113971911	113971971	peak_1146	61	.	2.20291	0.0140223	1	1.59
chr1	114116986	114117087	peak_1147	102	.	1.1715	0.0468662	1	0.23
chr1	114270210	114270352	peak_1148	143	.	1.1715	0.0468662	1	0.23
chr1	114406166	114406559	peak_1149	394	.	1.1715	0.0468662	1	0.23
chr1	114406642	114407035	peak_1150	394	.	2.04072	0.00111578	1	1.14
chr1	114463734	114463853	peak_1151	120	.	1.1715	0.0468662	1	0.23
chr1	114606873	114607097	peak_1152	225	.	1.1715	0.0468662	1	0.23
chr1	114717802	114717856	peak_1153	55	.	2.98381	0.00151133	1	3.42
chr1	114730501	114730581	peak_1154	81	.	4.17807	5.05999e-05	1	4.78
chr1	114748291	114748368	peak_1155	78	.	2.30632	0.00716886	1	1.59
chr1	115401763	115402090	peak_1156	328	.	1.38881	0.0468662	1	0.46
chr1	115664143	115664215	peak_1157	73	.	2.66575	0.000446889	1	2.05
chr1	115683043	115683479	peak_1158	437	.	1.3952	0.0422805	1	0.46
chr1	116373503	116373555	peak_1159	53	.	3.25179	0.000227924	1	3.19
chr1	116395140	116395193	peak_1160	54	.	2.55405	0.00306584	1	2.28
chr1	116396699	116396760	peak_1161	62	.	3.63329	0.000428618	1	3.87
chr1	116397930	116398067	peak_1162	138	.	2.43576	0.018988	1	3.87
chr1	116409527	116410004	peak_1163	478	.	1.1715	0.0468662	1	0.23
chr1	116417340	116417646	peak_1164	307	.	1.1715	0.0468662	1	0.23
chr1	117074899	117075009	peak_1165	111	.	2.7825	0.000137237	1	2.05
chr1	117075136	117075345	peak_1166	210	.	2.46668	0.00942432	1	1.82
chr1	117075629	117075728	peak_1167	100	.	2.09206	0.0245816	1	1.59
chr1	117076247	117076333	peak_1168	87	.	2.66575	0.000446889	1	2.05
chr1	117081856	117081903	peak_1169	48	.	2.45287	0.00159654	1	1.59
chr1	117441531	117441795	peak_1170	265	.	1.1715	0.0468662	1	0.23
chr1	117442007	117442271	peak_1171	265	.	1.1715	0.0468662	1	0.23
chr1	117536858	117537250	peak_1172	393	.	1.1715	0.0468662	1	0.23
chr1	117626118	117626196	peak_1173	79	.	1.69844	0.0283146	1	1.14
chr1	117659513	117659655	peak_1174	143	.	1.1715	0.0468662	1	0.23
chr1	117866972	117867093	peak_1175	122	.	1.60611	0.0468662	1	0.68
chr1	117869730	117869855	peak_1176	126	.	1.38881	0.0468662	1	0.46
chr1	117870856	117870948	peak_1177	93	.	1.38881	0.0468662	1	0.46
chr1	117871155	117871424	peak_1178	270	.	1.60611	0.0468662	1	0.68
chr1	117882417	117882782	peak_1179	366	.	1.1715	0.0468662	1	0.23
chr1	117917868	117918144	peak_1180	277	.	1.1715	0.0468662	1	0.23
chr1	117954067	117954117	peak_1181	51	.	2.90995	1.77812e-05	1	2.05
chr1	119913746	119913882	peak_1182	137	.	2.46668	0.00942432	1	1.82
chr1	119914105	119914169	peak_1183	65	.	1.94173	0.0452637	1	1.59
chr1	119914220	119914299	peak_1184	80	.	1.83728	0.0343068	1	1.37
chr1	119914868	119914930	peak_1185	63	.	2.36735	0.0162342	1	1.82
chr1	119915297	119915389	peak_1186	93	.	2.36693	0.00432345	1	1.59
chr1	119916310	119916357	peak_1187	48	.	2.63236	0.00247087	1	1.82
chr1	119916509	119916654	peak_1188	146	.	3.48212	5.89441e-05	1	2.73
chr1	119919367	119919470	peak_1189	104	.	1.95135	0.00432345	1	1.14
chr1	119937843	119937980	peak_1190	138	.	2.06854	0.00942432	1	1.37
chr1	119940661	119941076	peak_1191	416	.	1.38881	0.0468662	1	0.46
chr1	119941137	119941552	peak_1192	416	.	2.47534	0.00111578	1	1.59
chr1	119958594	119958953	peak_1193	360	.	1.18233	0.0376721	1	0.23
chr1	119967496	119967576	peak_1194	81	.	2.36693	0.00432345	1	1.59
chr1	145846069	145846126	peak_1195	58	.	1.1715	0.0468662	1	0.23
chr1	145850369	145850626	peak_1196	258	.	1.38881	0.0468662	1	0.46
chr1	145912224	145912283	peak_1197	60	.	1.60611	0.0468662	1	0.68
chr1	145935309	145935413	peak_1198	105	.	1.82342	0.0468662	1	0.91
chr1	145935785	145935889	peak_1199	105	.	1.1715	0.0468662	1	0.23
chr1	145935938	145936016	peak_1200	79	.	1.1715	0.0468662	1	0.23
chr1	145936414	145936461	peak_1201	48	.	1.1715	0.0468662	1	0.23
chr1	145937017	145937112	peak_1202	96	.	1.1715	0.0468662	1	0.23
chr1	145947676	145947741	peak_1203	66	.	1.60611	0.0468662	1	0.68
chr1	145977818	145977957	peak_1204	140	.	2.69264	0.00111578	1	1.82
chr1	145979218	145979702	peak_1205	485	.	1.1715	0.0468662	1	0.23
chr1	145993749	145993875	peak_1206	127	.	1.1715	0.0468662	1	0.23
chr1	146382318	146382478	peak_1207	161	.	1.20461	0.0190169	1	0.23
chr1	147173261	147173620	peak_1208	360	.	1.38881	0.0468662	1	0.46
chr1	147254979	147255187	peak_1209	209	.	1.82342	0.0468662	1	0.91
chr1	147256425	147256818	peak_1210	394	.	1.1715	0.0468662	1	0.23
chr1	147256867	147257115	peak_1211	249	.	1.1715	0.0468662	1	0.23
chr1	147262140	147262501	peak_1212	362	.	1.38881	0.0468662	1	0.46
chr1	147266014	147266088	peak_1213	75	.	2.45287	0.00159654	1	1.59
chr1	147272202	147272297	peak_1214	96	.	2.46668	0.00942432	1	1.82
chr1	147285176	147285332	peak_1215	157	.	1.1715	0.0468662	1	0.23
chr1	147285381	147285721	peak_1216	341	.	2.90995	1.77812e-05	1	2.05
chr1	147291427	147291514	peak_1217	88	.	1.1715	0.0468662	1	0.23
chr1	147618806	147619062	peak_1218	257	.	1.82342	0.0468662	1	0.91
chr1	147625158	147625391	peak_1219	234	.	1.1715	0.0468662	1	0.23
chr1	147668536	147668770	peak_1220	235	.	1.1715	0.0468662	1	0.23
chr1	149899838	149899885	peak_1221	48	.	1.77127	0.0452637	1	1.37
chr1	149903446	149903496	peak_1222	51	.	2.35661	0.00475149	1	1.59
chr1	149903864	149903931	peak_1223	68	.	2.14972	0.00475149	1	1.37
chr1	149913542	149913604	peak_1224	63	.	2.01409	0.0343068	1	1.59
chr1	149923653	149923705	peak_1225	53	.	2.66575	0.000446889	1	2.05
chr1	149923843	149923897	peak_1226	55	.	2.26761	0.00942432	1	1.59
chr1	149925938	149926011	peak_1227	74	.	2.2868	0.0082619	1	1.59
chr1	149926431	149926524	peak_1228	94	.	2.27572	0.0245816	1	1.82
chr1	150081956	150082216	peak_1229	261	.	1.82342	0.0468662	1	0.91
chr1	150156112	150156159	peak_1230	48	.	2.34637	0.00519828	1	1.59
chr1	150211004	150211235	peak_1231	232	.	1.1715	0.0468662	1	0.23
chr1	150218682	150218732	peak_1232	51	.	2.57471	0.00432345	1	1.82
chr1	150218794	150218855	peak_1233	62	.	2.46668	0.00942432	1	1.82
chr1	150218961	150219033	peak_1234	73	.	1.98525	0.0162342	1	1.37
chr1	150219082	150219181	peak_1235	100	.	2.64303	0.00192655	1	2.28
chr1	150219752	150219801	peak_1236	50	.	2.9645	0.00492448	1	2.96
chr1	150220112	150220168	peak_1237	57	.	2.36831	0.0129167	1	2.51
chr1	150220480	150220534	peak_1238	55	.	3.02623	0.000667683	1	3.19
chr1	150226578	150226778	peak_1239	201	.	3.3142	3.05056e-05	1	2.51
chr1	150229051	150229115	peak_1240	65	.	2.36772	0.00321292	1	2.05
chr1	150235712	150235777	peak_1241	66	.	2.43174	0.00970689	1	3.42
chr1	150294207	150294261	peak_1242	55	.	2.64303	0.00192655	1	2.28
chr1	150294326	150294418	peak_1243	93	.	2.55841	0.00102216	1	2.05
chr1	150308296	150308361	peak_1244	66	.	2.27572	0.0245816	1	1.82
chr1	150308760	150308912	peak_1245	153	.	1.38881	0.0468662	1	0.46
chr1	150333067	150333127	peak_1246	61	.	2.36693	0.00432345	1	1.59
chr1	150335005	150335085	peak_1247	81	.	2.66575	0.000446889	1	2.05
chr1	150460766	150461047	peak_1248	282	.	1.1715	0.0468662	1	0.23
chr1	150470624	150470690	peak_1249	67	.	1.98525	0.0162342	1	1.37
chr1	150471260	150471307	peak_1250	48	.	2.20748	0.00247087	1	1.37
chr1	150490691	150491115	peak_1251	425	.	1.38881	0.0468662	1	0.46
chr1	150491167	150491591	peak_1252	425	.	1.1715	0.0468662	1	0.23
chr1	150491640	150491804	peak_1253	165	.	1.1715	0.0468662	1	0.23
chr1	150504963	150505093	peak_1254	131	.	1.38881	0.0468662	1	0.46
chr1	150505439	150505569	peak_1255	131	.	1.1715	0.0468662	1	0.23
chr1	150516291	150516519	peak_1256	229	.	1.1715	0.0468662	1	0.23
chr1	150578275	150578340	peak_1257	66	.	2.67157	0.00401319	1	2.51
chr1	150625618	150625668	peak_1258	51	.	2.53039	0.00614724	1	1.82
chr1	150629090	150629368	peak_1259	279	.	1.1715	0.0468662	1	0.23
chr1	150629488	150629543	peak_1260	56	.	1.98525	0.0162342	1	1.37
chr1	150816280	150816349	peak_1261	70	.	1.1715	0.0468662	1	0.23
chr1	150816406	150816598	peak_1262	193	.	1.38881	0.0468662	1	0.46
chr1	150832361	150832559	peak_1263	199	.	1.38881	0.0468662	1	0.46
chr1	150926997	150927250	peak_1264	254	.	1.1715	0.0468662	1	0.23
chr1	150927884	150927933	peak_1265	50	.	2.1763	0.0162342	1	1.59
chr1	150994626	150994756	peak_1266	131	.	1.1715	0.0468662	1	0.23
chr1	150995102	150995232	peak_1267	131	.	1.1715	0.0468662	1	0.23
chr1	151167912	151168123	peak_1268	212	.	1.1715	0.0468662	1	0.23
chr1	151168172	151168519	peak_1269	348	.	1.82342	0.0468662	1	0.91
chr1	151198920	151198977	peak_1270	58	.	2.45937	0.00192655	1	2.05
chr1	151241538	151242029	peak_1271	492	.	1.1715	0.0468662	1	0.23
chr1	151262202	151262294	peak_1272	93	.	2.29652	0.00770655	1	1.59
chr1	151315563	151315633	peak_1273	71	.	2.86482	0.000446889	1	2.28
chr1	151325259	151325422	peak_1274	164	.	1.1715	0.0468662	1	0.23
chr1	151326969	151327290	peak_1275	322	.	1.60611	0.0468662	1	0.68
chr1	151406347	151406436	peak_1276	90	.	1.96939	0.0177861	1	1.37
chr1	151424848	151425156	peak_1277	309	.	1.38881	0.0468662	1	0.46
chr1	151425324	151425632	peak_1278	309	.	1.38881	0.0468662	1	0.46
chr1	151452608	151452980	peak_1279	373	.	1.1715	0.0468662	1	0.23
chr1	151453084	151453456	peak_1280	373	.	1.1715	0.0468662	1	0.23
chr1	151537251	151537565	peak_1281	315	.	1.60611	0.0468662	1	0.68
chr1	151537727	151538041	peak_1282	315	.	1.1715	0.0468662	1	0.23
chr1	151695885	151695947	peak_1283	63	.	2.23753	0.00159654	1	1.37
chr1	152110214	152110332	peak_1284	119	.	1.1715	0.0468662	1	0.23
chr1	152111977	152112213	peak_1285	237	.	1.1715	0.0468662	1	0.23
chr1	153634149	153634217	peak_1286	69	.	2.06854	0.00942432	1	1.37
chr1	153637096	153637284	peak_1287	189	.	1.38881	0.0468662	1	0.46
chr1	153645795	153645842	peak_1288	48	.	2.09206	0.0245816	1	1.59
chr1	153933532	153933579	peak_1289	48	.	1.9084	0.0245816	1	1.37
chr1	153940431	153940478	peak_1290	48	.	1.90954	0.00664906	1	1.14
chr1	154156609	154156656	peak_1291	48	.	2.66575	0.000446889	1	2.05
chr1	154156795	154156868	peak_1292	74	.	2.09415	0.018988	1	3.19
chr1	154157637	154157694	peak_1293	58	.	3.74498	0.00011418	1	3.64
chr1	154170360	154170445	peak_1294	86	.	2.89123	0.00365982	1	4.78
chr1	154172005	154172085	peak_1295	81	.	2.09415	0.018988	1	3.19
chr1	154172883	154172955	peak_1296	73	.	3.78826	4.76234e-06	1	3.19
chr1	154173124	154173186	peak_1297	63	.	2.55236	0.00519828	1	1.82
chr1	154225176	154225223	peak_1298	48	.	2.06854	0.00942432	1	1.37
chr1	154249391	154249438	peak_1299	48	.	2.26761	0.00942432	1	1.59
chr1	154253947	154254032	peak_1300	86	.	2.62062	0.0028024	1	1.82
chr1	154260970	154261017	peak_1301	48	.	2.24102	0.0283146	1	1.82
chr1	154265103	154265527	peak_1302	425	.	1.38881	0.0468662	1	0.46
chr1	154265867	154266064	peak_1303	198	.	1.1715	0.0468662	1	0.23
chr1	154267051	154267399	peak_1304	349	.	1.17689	0.0422805	1	0.23
chr1	154343205	154343260	peak_1305	56	.	2.06854	0.00942432	1	1.37
chr1	154405863	154406027	peak_1306	165	.	1.60611	0.0468662	1	0.68
chr1	154502574	154502823	peak_1307	250	.	1.1715	0.0468662	1	0.23
chr1	154558214	154558261	peak_1308	48	.	2.1763	0.0162342	1	1.59
chr1	154590309	154590394	peak_1309	86	.	2.53258	0.00709561	1	2.51
chr1	154628588	154628977	peak_1310	390	.	1.1715	0.0468662	1	0.23
chr1	154951879	154952067	peak_1311	189	.	1.38881	0.0468662	1	0.46
chr1	154959219	154959294	peak_1312	76	.	1.66047	0.0343068	1	1.14
chr1	154959593	154959686	peak_1313	94	.	2.1763	0.0162342	1	1.59
chr1	154961524	154961591	peak_1314	68	.	2.1763	0.0162342	1	1.59
chr1	154969471	154969607	peak_1315	137	.	1.1715	0.0468662	1	0.23
chr1	155018006	155018152	peak_1316	147	.	1.1715	0.0468662	1	0.23
chr1	155250796	155251076	peak_1317	281	.	1.38881	0.0468662	1	0.46
chr1	155253888	155254174	peak_1318	287	.	1.1715	0.0468662	1	0.23
chr1	155254364	155254650	peak_1319	287	.	1.1715	0.0468662	1	0.23
chr1	155478273	155478330	peak_1320	58	.	2.36693	0.00432345	1	1.59
chr1	155479913	155480000	peak_1321	88	.	2.36693	0.00432345	1	1.59
chr1	155481644	155481735	peak_1322	92	.	2.26761	0.00942432	1	1.59
chr1	155482088	155482135	peak_1323	48	.	2.1763	0.0162342	1	1.59
chr1	155676537	155676606	peak_1324	70	.	1.98525	0.0162342	1	1.37
chr1	155704057	155704384	peak_1325	328	.	1.1715	0.0468662	1	0.23
chr1	155704533	155704860	peak_1326	328	.	1.1715	0.0468662	1	0.23
chr1	155710272	155710771	peak_1327	500	.	1.38881	0.0468662	1	0.46
chr1	155716625	155716858	peak_1328	234	.	1.1715	0.0468662	1	0.23
chr1	155750869	155751068	peak_1329	200	.	1.1715	0.0468662	1	0.23
chr1	155765610	155765663	peak_1330	54	.	2.36693	0.00432345	1	1.59
chr1	155898188	155898400	peak_1331	213	.	1.38881	0.0468662	1	0.46
chr1	155921373	155921447	peak_1332	75	.	1.94173	0.0452637	1	1.59
chr1	155926707	155926785	peak_1333	79	.	2.41268	0.00251913	1	2.05
chr1	155927077	155927124	peak_1334	48	.	2.24102	0.0283146	1	1.82
chr1	155929263	155929310	peak_1335	48	.	2.04457	0.0302608	1	1.59
chr1	155941571	155941917	peak_1336	347	.	1.38881	0.0468662	1	0.46
chr1	155947048	155947099	peak_1337	52	.	2.11219	0.0452637	1	1.82
chr1	155962988	155963121	peak_1338	134	.	2.36735	0.0162342	1	1.82
chr1	155969345	155969744	peak_1339	400	.	1.1715	0.0468662	1	0.23
chr1	155969821	155970220	peak_1340	400	.	1.38881	0.0468662	1	0.46
chr1	155977348	155977587	peak_1341	240	.	1.60611	0.0468662	1	0.68
chr1	155977824	155977924	peak_1342	101	.	1.1715	0.0468662	1	0.23
chr1	156009531	156009579	peak_1343	49	.	2.36855	0.0208109	1	2.73
chr1	156048538	156048606	peak_1344	69	.	1.38881	0.0468662	1	0.46
chr1	156072077	156072313	peak_1345	237	.	1.38881	0.0468662	1	0.46
chr1	156072553	156072789	peak_1346	237	.	1.60611	0.0468662	1	0.68
chr1	156081626	156081911	peak_1347	286	.	1.38881	0.0468662	1	0.46
chr1	156082102	156082387	peak_1348	286	.	1.1715	0.0468662	1	0.23
chr1	156158311	156158438	peak_1349	128	.	1.1715	0.0468662	1	0.23
chr1	156238919	156239219	peak_1350	301	.	1.1715	0.0468662	1	0.23
chr1	156260450	156260519	peak_1351	70	.	2.36693	0.00432345	1	1.59
chr1	156293238	156293695	peak_1352	458	.	1.60611	0.0468662	1	0.68
chr1	156293744	156293967	peak_1353	224	.	1.60611	0.0468662	1	0.68
chr1	156598207	156598254	peak_1354	48	.	2.57471	0.00432345	1	1.82
chr1	156742203	156742264	peak_1355	62	.	2.36912	0.0117544	1	3.42
chr1	156743314	156743392	peak_1356	79	.	2.29854	0.0255523	1	2.73
chr1	156816460	156816779	peak_1357	320	.	1.38881	0.0468662	1	0.46
chr1	156943845	156944064	peak_1358	220	.	1.38881	0.0468662	1	0.46
chr1	156944321	156944540	peak_1359	220	.	1.1715	0.0468662	1	0.23
chr1	158197595	158197642	peak_1360	48	.	2.1763	0.0162342	1	1.59
chr1	158198019	158198066	peak_1361	48	.	2.21741	0.00215929	1	1.37
chr1	158255277	158255571	peak_1362	295	.	2.04072	0.00111578	1	1.14
chr1	158256631	158257032	peak_1363	402	.	1.38881	0.0468662	1	0.46
chr1	158353951	158354056	peak_1364	106	.	2.1763	0.0162342	1	1.59
chr1	158356195	158356309	peak_1365	115	.	2.09206	0.0245816	1	1.59
chr1	159010055	159010121	peak_1366	67	.	2.55841	0.00102216	1	2.05
chr1	159014735	159014951	peak_1367	217	.	2.90134	0.000329299	1	2.28
chr1	159016555	159016726	peak_1368	172	.	2.71126	0.000295101	1	2.05
chr1	159018414	159018547	peak_1369	134	.	3.4286	0.000227924	1	3.42
chr1	159053672	159053735	peak_1370	64	.	2.37734	0.00391435	1	1.59
chr1	159854731	159854778	peak_1371	48	.	1.1715	0.0468662	1	0.23
chr1	160031342	160031737	peak_1372	396	.	2.04072	0.00111578	1	1.14
chr1	160031818	160032153	peak_1373	336	.	1.38881	0.0468662	1	0.46
chr1	160097524	160097918	peak_1374	395	.	1.1715	0.0468662	1	0.23
chr1	160205536	160205857	peak_1375	322	.	1.1715	0.0468662	1	0.23
chr1	160206012	160206333	peak_1376	322	.	1.1715	0.0468662	1	0.23
chr1	160214155	160214211	peak_1377	57	.	2.74946	0.00102216	1	2.28
[truncated: 19,122 more rows]

## Sheet: Table S8
Table S8. Genes that exhibit APA events and contain NUDT21 eCLIP peaks in their 3'UTRs.
[truncated: 1,215 more rows]

[truncated: 8 more sheets: Table S9, Table S10, Table S11, Table S12, Table S13, Table S14, Table S15, Table S16]
